# Supplementary material for: Transcriptome analysis of watermelon (Citrullus lanatus) fruits in response to Cucumber green mottle mosaic virus (CGMMV) infection
Source: Sci Rep. 2017 Dec 1;7:16747. doi: 10.1038/s41598-017-17140-4 (PMC5711961; doi:10.1038/s41598-017-17140-4)
Supplement: Supplementary file 2 — Supplementary tables S1–S9 [file 41598_2017_17140_MOESM2_ESM.xlsx]

## Sheet: S1
Table S1. Annotation of DEGs of CGMMV-responsive watermelon transcriptome.
Gene ID	Treatment_mean_fpkm	Control_mean_fpkm	logFC(T/C)	p-value	FDR	regulate	NR_Description	Swissprot_Description	String_description	COG/KOG/NOG_group_categeries	KEGG_GENE
Cla002321	4135.85	29.32	7.14	2.72e-36	3.92e-32	up	PREDICTED: CLAVATA3/ESR (CLE)-related protein 12 [Prunus mume]	RecName: Full=CLAVATA3/ESR (CLE)-related protein 12; Contains: RecName: Full=CLE12p; Flags: Precursor [Arabidopsis thaliana]	_	_	_
Cla016574	144.31	4.74	4.9	5.56e-32	4.02e-28	up	ADP-glucose pyrophosphorylase large subunit 1 [Citrullus lanatus subsp. vulgaris]	RecName: Full=Glucose-1-phosphate adenylyltransferase large subunit 1; AltName: Full=ADP-glucose pyrophosphorylase; AltName: Full=ADP-glucose synthase; AltName: Full	RecName: Full=Glucose-1-phosphate adenylyltransferase; EC=2.7.7.27;; This protein plays a ro [...]	[G]	glgC
Cla021662	56.19	0.07	8.4	1.87e-30	9.03e-27	up	PREDICTED: uncharacterized protein LOC101203695 [Cucumis sativus]	RecName: Full=Leucine-rich repeat extensin-like protein 3; Short=AtLRX3; Short=LRR/EXTENSIN3; AltName: Full=Cell wall hydroxyproline-rich glycoprotein; Flags: Precu	_	_	_
Cla005384	827.96	4.16	7.6	1.48e-25	5.35e-22	up	PREDICTED: epidermis-specific secreted glycoprotein EP1-like [Cucumis sativus]	RecName: Full=Epidermis-specific secreted glycoprotein EP1; AltName: Full=52/54 kDa medium protein; Flags: Precursor [Daucus carota]	hypothetical protein	[S]	_
Cla022747	17.45	0	7.46	4.78e-25	1.38e-21	up	PREDICTED: glutamate--glyoxylate aminotransferase 2 [Cucumis melo]	RecName: Full=Glutamate--glyoxylate aminotransferase 2; Short=AtGGT2; AltName: Full=Alanine aminotransferase GGT2; AltName: Full=Alanine--glyoxylate aminotransferas	alanine transaminase (EC:2.6.1.2)	[E]	GGAT
Cla007761	4096.31	255.3	4	3.83e-24	9.23e-21	up	PREDICTED: probable WRKY transcription factor 13 [Cucumis melo]	RecName: Full=Probable WRKY transcription factor 13; AltName: Full=WRKY DNA-binding protein 13 [Arabidopsis thaliana]	SubName: Full=Chromosome chr7 scaffold_20, whole genome shotgun sequence;	_	_
Cla018201	127.44	8.97	3.81	3.79e-20	7.08e-17	up	PREDICTED: uncharacterized protein C24B11.05-like isoform X1 [Cucumis melo]	_	haloacid dehalogenase-like hydrolase family protein; haloacid dehalogenase-like hydrolase fa [...]	[R]	K07025
Cla015192	126.52	11.08	3.5	3.92e-20	7.08e-17	up	PREDICTED: delta(24)-sterol reductase [Cucumis melo]	RecName: Full=Delta(24)-sterol reductase; AltName: Full=Cell elongation protein diminuto	annotation not avaliable	[C]	DHCR24
Cla019382	67.23	3.36	4.28	8.45e-20	1.36e-16	up	PREDICTED: peroxidase 42 [Cucumis melo]	RecName: Full=Peroxidase 42; Short=Atperox P42; AltName: Full=ATP1a/ATP1b; AltName: Full=PRXR1; Flags: Precursor [Arabidopsis thaliana]	SubName: Full=Putative uncharacterized protein;	_	E1.11.1.7
Cla018886	94.28	0.89	6.58	3.29e-19	4.76e-16	up	PREDICTED: phospholipase A2-alpha [Cucumis melo]	RecName: Full=Phospholipase A2-alpha; AltName: Full=Secretory phospholipase A2-alpha; Short=AtsPLA2-alpha; Flags: Precursor [Arabidopsis thaliana]	SubName: Full=Chromosome chr11 scaffold_118, whole genome shotgun sequence;	_	PLA2G, SPLA2
Cla016964	29.98	2.04	3.81	1.29e-18	1.69e-15	up	Apurinic endonuclease-redox protein [Morus notabilis]	RecName: Full=Apurinic endonuclease-redox protein; AltName: Full=DNA-(apurinic or apyrimidinic site) lyase [Arabidopsis thaliana]	_	_	E3.1.11.2, xthA
Cla008327	50.86	4.21	3.56	2.06e-18	2.48e-15	up	PREDICTED: probable mitochondrial chaperone BCS1-B [Cucumis melo]	RecName: Full=Probable mitochondrial chaperone BCS1-A; AltName: Full=BCS1-like protein 1 [Dictyostelium discoideum]	hypothetical protein	[O]	BCS1
Cla006400	62.44	0	9.29	1.12e-17	1.25e-14	up	PREDICTED: chaperone protein dnaJ 20, chloroplastic-like [Cucumis sativus]	RecName: Full=Chaperone protein DnaJ 2 [Aquifex aeolicus VF5]	_	_	_
Cla012373	102.91	1833.72	-4.15	3.87e-17	3.74e-14	down	HSP20.3 [Citrullus lanatus]	RecName: Full=22.0 kDa class IV heat shock protein; Flags: Precursor [Glycine max]	annotation not avaliable	[O]	HSP20
Cla019850	6.33	0.07	5.22	3.88e-17	3.74e-14	up	PREDICTED: putative disease resistance protein At4g19050 isoform X1 [Cucumis melo]	_	_	_	_
Cla014067	334.95	38.27	3.13	2.53e-16	2.28e-13	up	PREDICTED: tubulin alpha chain-like isoform X1 [Cucumis melo]	RecName: Full=Tubulin alpha chain	TUA2; structural constituent of cytoskeleton; Encodes alpha-2,4 tubulin. TUA2 and TUA4 encod [...]	[Z]	TUBA
Cla018638	27.36	1.6	4.01	4.6e-16	3.91e-13	up	PREDICTED: uncharacterized protein At4g15970-like [Cucumis melo]	RecName: Full=Uncharacterized protein At4g15970 [Arabidopsis thaliana]	hypothetical protein	_	_
Cla013686	80.1	9.92	3	1.77e-15	1.42e-12	up	PREDICTED: cationic amino acid transporter 6, chloroplastic [Cucumis melo]	RecName: Full=Cationic amino acid transporter 6, chloroplastic; Flags: Precursor [Arabidopsis thaliana]	SubName: Full=Chromosome undetermined scaffold_100, whole genome shotgun sequence;	[E]	_
Cla017663	12.62	0.27	5.12	3.32e-15	2.48e-12	up	PREDICTED: lysosomal Pro-X carboxypeptidase-like [Cucumis melo]	RecName: Full=Lysosomal Pro-X carboxypeptidase; AltName: Full=Angiotensinase C; AltName: Full=Lysosomal carboxypeptidase C; AltName: Full=Proline carboxypeptidase; Al	SubName: Full=Chromosome chr8 scaffold_23, whole genome shotgun sequence;	[O]	PRCP
Cla007553	12.75	0.15	5.67	3.43e-15	2.48e-12	up	PREDICTED: uncharacterized protein LOC103502851 [Cucumis melo]	_	_	_	_
Cla020787	6.97	56.44	-3	8.47e-15	5.83e-12	down	PREDICTED: mitochondrial chaperone BCS1-like [Cucumis melo]	RecName: Full=Mitochondrial chaperone BCS1; Short=h-BCS1; AltName: Full=BCS1-like protein [Homo sapiens]	hypothetical protein	[O]	BCS1
Cla018779	11.33	356.02	-4.96	1.1e-14	7.2e-12	down	PREDICTED: uncharacterized protein LOC103487306 isoform X1 [Cucumis melo]	_	_	_	_
Cla000228	64.83	711.96	-3.46	1.52e-14	9.56e-12	down	PREDICTED: cytochrome P450 71A1-like [Cucumis sativus]	RecName: Full=Cytochrome P450 71A1; AltName: Full=ARP-2; AltName: Full=CYPLXXIA1	_	_	_
Cla008740	83.6	3.93	4.38	2.04e-14	1.23e-11	up	PREDICTED: uncharacterized protein LOC103501949 [Cucumis melo]	_	_	_	_
Cla013345	146.81	21.63	2.76	2.13e-14	1.23e-11	up	PREDICTED: transcription factor DIVARICATA-like isoform 1 [Cucumis sativus]	RecName: Full=Transcription factor DIVARICATA	hypothetical protein	[K]	_
Cla010665	168.27	20.06	3.06	3.03e-14	1.69e-11	up	PREDICTED: LOW QUALITY PROTEIN: flavanone 3-dioxygenase-like [Cucumis melo]	RecName: Full=2'-deoxymugineic-acid 2'-dioxygenase; AltName: Full=Protein iron deficiency-specific 3	SubName: Full=Chromosome undetermined scaffold_71, whole genome shotgun sequence;	[R]	_
Cla018013	37.31	460.42	-3.62	4.59e-14	2.46e-11	down	PREDICTED: uncharacterized protein LOC103486265 [Cucumis melo]	RecName: Full=UPF0098 protein MTH_273 [Methanothermobacter thermautotrophicus str. Delta H]	SubName: Full=Chromosome chr8 scaffold_115, whole genome shotgun sequence;	[S]	K06910
Cla018771	10.1	355.93	-5.13	5.7e-14	2.94e-11	down	PREDICTED: putative glycine-rich cell wall structural protein 1 [Cucumis melo]	RecName: Full=Fibroin heavy chain; Short=Fib-H; AltName: Full=H-fibroin; Flags: Precursor	_	_	_
Cla016825	86.53	1.02	6.27	8.05e-14	4.01e-11	up	PREDICTED: 1-aminocyclopropane-1-carboxylate oxidase 1 [Cucumis melo]	RecName: Full=1-aminocyclopropane-1-carboxylate oxidase 1; Short=ACC oxidase 1; Short=AtACO1 [Arabidopsis thaliana]	SubName: Full=Chromosome chr11 scaffold_13, whole genome shotgun sequence;	[R]	E1.14.17.4
Cla007856	10.23	0.8	3.53	1.52e-13	7.32e-11	up	PREDICTED: beta-galactosidase 10 [Cucumis melo]	RecName: Full=Beta-galactosidase 3; Short=Lactase 3; Flags: Precursor [Oryza sativa Japonica Group]	annotation not avaliable	[G]	_
Cla005187	0.17	12.64	-5.55	1.59e-13	7.41e-11	down	PREDICTED: uncharacterized protein LOC103492135 [Cucumis melo]	_	_	_	_
Cla017611	18.96	0.36	5.37	4.61e-13	2.08e-10	up	PREDICTED: uncharacterized protein LOC103486691 [Cucumis melo]	_	_	_	_
Cla006655	16.48	0.96	3.97	5.04e-13	2.21e-10	up	PREDICTED: anthocyanidin 3-O-glucoside 5-O-glucosyltransferase 1-like [Cucumis melo]	RecName: Full=Anthocyanidin 3-O-glucoside 5-O-glucosyltransferase 1; AltName: Full=UDP-glucose:anthocyanin 5-O-glucosyltransferase 3R4; Short=p3R4; Flags: Precursor	hypothetical protein	[C] [G]	UGT75C1
Cla020831	51.61	4.06	3.64	8.7e-13	3.7e-10	up	PREDICTED: LOW QUALITY PROTEIN: uncharacterized protein LOC101231096 [Cucumis sativus]	_	zinc finger (C2H2 type) family protein; zinc finger (C2H2 type) family protein; FUNCTIONS IN [...]	_	_
Cla015467	70.17	6.14	3.49	1.11e-12	4.58e-10	up	PREDICTED: dehydration-responsive element-binding protein 3-like [Cucumis melo]	RecName: Full=Dehydration-responsive element-binding protein 3; AltName: Full=Protein TINY 2 [Arabidopsis thaliana]	AP2/ERF domain-containing transcription factor	_	_
Cla012613	72.4	8.16	3.13	1.17e-12	4.71e-10	up	PREDICTED: beta-galactosidase 1 [Cucumis melo]	RecName: Full=Beta-galactosidase 1; Short=Lactase 1; Flags: Precursor [Arabidopsis thaliana]	hypothetical protein	[G]	_
Cla019130	18.09	1.2	3.8	1.32e-12	5.16e-10	up	PREDICTED: protein NRT1/ PTR FAMILY 4.6-like [Cucumis melo]	RecName: Full=Protein NRT1/ PTR FAMILY 4.6; Short=AtNPF4.6; AltName: Full=Nitrate transporter 1.2; AltName: Full=Nitrate transporter NTL1; AltName: Full=Protein AB	SubName: Full=Chromosome chr17 scaffold_101, whole genome shotgun sequence;	[E]	_
Cla010365	16.91	2.76	2.57	1.39e-12	5.28e-10	up	PREDICTED: ABC transporter B family member 15-like [Cucumis sativus]	RecName: Full=ABC transporter B family member 15; Short=ABC transporter ABCB.15; Short=AtABCB15; AltName: Full=Multidrug resistance protein 13; AltName: Full=P-gly	multidrug/pheromone exporter, MDR family, ABC transporter family	[V]	ABCB1
Cla015826	16.29	153.77	-3.23	1.43e-12	5.31e-10	down	PREDICTED: heavy metal-associated isoprenylated plant protein 26-like [Cucumis PREDICTED: heavy metal-associated isoprenylat	RecName: Full=Heavy metal-associated isoprenylated plant protein 26; Short=AtHIPP26; AltName: Full=Farnesylated protein 6; Short=AtFP6; Flags: Precursor [Arabidops	hypothetical protein	[P]	_
Cla021790	31.21	2.5	3.59	2.56e-12	9.23e-10	up	PREDICTED: UPF0481 protein At3g47200-like [Cucumis melo]	RecName: Full=UPF0481 protein At3g47200 [Arabidopsis thaliana]	_	_	_
Cla019867	24.48	3.34	2.83	4.86e-12	1.71e-09	up	PREDICTED: LOW QUALITY PROTEIN: branched-chain-amino-acid aminotransferase-like protein 1 [Cucumis melo]	RecName: Full=Branched-chain-amino-acid aminotransferase-like protein 1; Short=Atbcat-like [Arabidopsis thaliana]	hypothetical protein	[E]	_
Cla009350	51	7.01	2.84	7.54e-12	2.6e-09	up	PREDICTED: sugar transporter ERD6-like 16 [Cucumis melo]	RecName: Full=Sugar transporter ERD6-like 16 [Arabidopsis thaliana]	SubName: Full=Chromosome chr5 scaffold_2, whole genome shotgun sequence;	[G]	_
Cla006279	2.57	0	4.74	8.9e-12	2.92e-09	up	PREDICTED: LOW QUALITY PROTEIN: probable LRR receptor-like serine/threonine-protein kinase At4g08850 [Cucumis melo]	RecName: Full=Probable LRR receptor-like serine/threonine-protein kinase At4g08850; Flags: Precursor [Arabidopsis thaliana]	hypothetical protein	[T]	_
Cla001504	26.55	1.26	4.29	8.9e-12	2.92e-09	up	PREDICTED: U-box domain-containing protein 52-like [Cucumis sativus]	_	hypothetical protein	_	_
Cla007342	15.46	1.11	3.69	1.04e-11	3.35e-09	up	PREDICTED: tubulin beta-2 chain-like [Cucumis sativus]	RecName: Full=Tubulin beta-1 chain; AltName: Full=Beta-1-tubulin	TUB6 (BETA-6 TUBULIN); structural constituent of cytoskeleton; Encodes a beta-tubulin. Expre [...]	[Z]	TUBB
Cla014927	150.05	22.65	2.72	1.12e-11	3.51e-09	up	PREDICTED: LOW QUALITY PROTEIN: pectinesterase-like [Cucumis melo]	RecName: Full=Pectinesterase/pectinesterase inhibitor U1; Includes: RecName: Full=Pectinesterase inhibitor U1; AltName: Full=Pectin methylesterase inhibitor U1; Inc	RecName: Full=Pectinesterase; EC=3.1.1.11;	[G]	E3.1.1.11
Cla017539	2295.7	373.82	2.62	1.15e-11	3.51e-09	up	PREDICTED: omega-6 fatty acid desaturase, endoplasmic reticulum isozyme 2 [Cucumis melo]	RecName: Full=Omega-6 fatty acid desaturase, endoplasmic reticulum isozyme 2	omega-6 fatty acid desaturase	[I]	FAD2
Cla006145	230.99	3432.06	-3.89	1.16e-11	3.51e-09	down	PREDICTED: uncharacterized protein LOC103484107 [Cucumis melo]	_	hypothetical protein	_	_
Cla014029	4.12	48.83	-3.54	1.62e-11	4.77e-09	down	PREDICTED: transcription factor DIVARICATA-like [Cucumis sativus]	RecName: Full=Transcription factor DIVARICATA	SubName: Full=Chromosome undetermined scaffold_87, whole genome shotgun sequence;	[K]	_
Cla017397	62.34	9.85	2.65	1.75e-11	5.06e-09	up	PREDICTED: bifunctional epoxide hydrolase 2-like [Cucumis melo]	RecName: Full=Bifunctional epoxide hydrolase 2; Includes: RecName: Full=Cytosolic epoxide hydrolase 2; Short=CEH; AltName: Full=Epoxide hydratase; AltName: Full=Sol	SubName: Full=Chromosome chr7 scaffold_42, whole genome shotgun sequence;	[I]	_
Cla011973	27.44	1.79	3.86	1.8e-11	5.09e-09	up	PREDICTED: uncharacterized protein LOC103486287 [Cucumis melo]	_	_	_	_
Cla022216	206.43	20.51	3.32	1.83e-11	5.09e-09	up	PREDICTED: aquaporin TIP4-1 [Cucumis melo]	RecName: Full=Aquaporin TIP4-1; AltName: Full=Epsilon-tonoplast intrinsic protein; Short=Epsilon-TIP; AltName: Full=Tonoplast intrinsic protein 4-1; Short=AtTIP4;1	aquaporin, MIP family, TIP subfamily	[G]	TIP
Cla017230	6.09	0.12	4.84	1.96e-11	5.34e-09	up	PREDICTED: uncharacterized protein LOC101218337 [Cucumis sativus]	_	hypothetical protein	[S]	_
Cla007776	167.39	19.03	3.13	2.27e-11	6.07e-09	up	PREDICTED: (-)-alpha-terpineol synthase-like [Cucumis sativus]	RecName: Full=Myrcene synthase, chloroplastic; Flags: Precursor	_	_	_
Cla017996	34.15	3.36	3.31	2.43e-11	6.39e-09	up	PREDICTED: uncharacterized protein LOC103486287 [Cucumis melo]	_	_	_	_
Cla000300	50.25	351.45	-2.8	2.52e-11	6.51e-09	down	HSP25.5 [Citrullus lanatus]	RecName: Full=Small heat shock protein, chloroplastic	hypothetical protein	[O]	HSP20
Cla017132	753.29	129.5	2.54	3.51e-11	8.9e-09	up	PREDICTED: SAGA-associated factor 29 homolog [Cucumis sativus]	_	hypothetical protein	[S]	SGF29
Cla010331	482.28	2330.3	-2.27	4.03e-11	1e-08	down	PREDICTED: mini zinc finger protein 2 [Cucumis melo]	RecName: Full=Mini zinc finger protein 2; Short=AtMIF2 [Arabidopsis thaliana]	hypothetical protein	_	_
Cla015795	410.8	75.54	2.44	4.3e-11	1.05e-08	up	PREDICTED: protein FAM133A [Cucumis melo]	_	_	_	_
Cla015841	126.55	20.32	2.63	5.2e-11	1.25e-08	up	PREDICTED: translocase of chloroplast 132, chloroplastic-like [Cucumis sativus]	RecName: Full=Translocase of chloroplast 120, chloroplastic; Short=AtToc120; AltName: Full=120 kDa chloroplast outer envelope protein [Arabidopsis thaliana]	SubName: Full=Chromosome chr3 scaffold_8, whole genome shotgun sequence;	_	_
Cla022877	8.29	0.76	3.28	5.55e-11	1.32e-08	up	PREDICTED: prolyl endopeptidase-like [Cucumis melo]	RecName: Full=Protease 2; AltName: Full=Oligopeptidase B; AltName: Full=Protease II [Escherichia coli K-12]	hypothetical protein	[O]	ptrB
Cla001440	23.57	0.55	5.19	6.07e-11	1.42e-08	up	PREDICTED: uncharacterized protein LOC101232770 [Cucumis sativus]	_	_	_	_
Cla005446	20.09	1.95	3.3	7.53e-11	1.73e-08	up	PREDICTED: root phototropism protein 2-like [Cucumis sativus]	RecName: Full=Root phototropism protein 2; AltName: Full=BTB/POZ domain-containing protein RPT2 [Arabidopsis thaliana]	SubName: Full=Chromosome chr6 scaffold_3, whole genome shotgun sequence;	_	_
Cla020782	12.6	66.36	-2.39	8.19e-11	1.85e-08	down	endo-beta-mannanase [Cucumis melo subsp. melo]	RecName: Full=Mannan endo-1,4-beta-mannosidase 7; AltName: Full=Beta-mannanase 7; AltName: Full=Endo-beta-1,4-mannanase 7; Short=AtMAN7; Flags: Precursor [Arabidops	SubName: Full=Chromosome chr18 scaffold_1, whole genome shotgun sequence;	[G]	MAN
Cla008689	17.91	3.26	2.42	9.6e-11	2.13e-08	up	PREDICTED: lysosomal Pro-X carboxypeptidase isoform X1 [Cucumis melo]	RecName: Full=Lysosomal Pro-X carboxypeptidase; AltName: Full=Proline carboxypeptidase; AltName: Full=Prolylcarboxypeptidase; Short=PRCP; Flags: Precursor [Pongo abe	hypothetical protein	[O]	PRCP
Cla020726	37.18	5.25	2.8	9.92e-11	2.17e-08	up	PREDICTED: cytochrome P450 CYP82D47-like [Cucumis melo]	RecName: Full=Cytochrome P450 82C2 [Arabidopsis thaliana]	_	_	_
Cla011211	570.12	85.73	2.73	1.06e-10	2.3e-08	up	PREDICTED: beta-galactosidase-like [Cucumis sativus]	RecName: Full=Beta-galactosidase; AltName: Full=Acid beta-galactosidase; Short=Lactase; AltName: Full=Exo-(1--)4)-beta-D-galactanase; Flags: Precursor	beta-galactosidase	[G]	_
Cla009419	1.9	60.5	-4.92	1.27e-10	2.65e-08	down	PREDICTED: uncharacterized protein LOC101209523 [Cucumis sativus]	_	_	_	_
Cla014924	33.91	340.98	-3.33	1.27e-10	2.65e-08	down	PREDICTED: intracellular ribonuclease LX-like [Cucumis sativus]	_	_	_	E3.1.27.1
Cla007150	100.18	18.78	2.41	1.28e-10	2.65e-08	up	PREDICTED: glyceraldehyde-3-phosphate dehydrogenase A, chloroplastic isoform X2 [Cucumis melo]	RecName: Full=Glyceraldehyde-3-phosphate dehydrogenase A, chloroplastic; AltName: Full=NADP-dependent glyceraldehydephosphate dehydrogenase subunit A; Flags: Precursor	SubName: Full=Putative uncharacterized protein;	[G]	GAPA
Cla022104	18.65	0.66	4.62	1.34e-10	2.72e-08	up	PREDICTED: phospho-2-dehydro-3-deoxyheptonate aldolase 1, chloroplastic [Cucumis melo]	RecName: Full=Phospho-2-dehydro-3-deoxyheptonate aldolase 1, chloroplastic; AltName: Full=3-deoxy-D-arabino-heptulosonate 7-phosphate synthase 1; AltName: Full=DAHP s	2-dehydro-3-deoxyphosphoheptonate aldolase/ 3-deoxy-d-arabino-heptulosonate 7-phosphate synt [...]	[E]	E2.5.1.54, aroF, aroG, aroH
Cla019754	79.5	12.63	2.64	1.68e-10	3.37e-08	up	PREDICTED: uncharacterized oxidoreductase C663.09c-like [Cucumis sativus]	_	SubName: Full=Chromosome chr10 scaffold_50, whole genome shotgun sequence;	[Q]	_
Cla018361	11.03	0.34	4.67	1.89e-10	3.74e-08	up	PREDICTED: pyruvate kinase, cytosolic isozyme-like [Cucumis melo]	RecName: Full=Pyruvate kinase, cytosolic isozyme; Short=PK [Solanum tuberosum]	pyruvate kinase, putative; pyruvate kinase, putative; FUNCTIONS IN: pyruvate kinase activity [...]	[G]	PK, pyk
Cla018456	22.15	2.56	3.07	2.27e-10	4.44e-08	up	PREDICTED: phosphoethanolamine N-methyltransferase 1-like [Cucumis melo]	RecName: Full=Phosphoethanolamine N-methyltransferase 1; Short=AtNMT1; Short=PEAMT 1; AltName: Full=Protein XIPOTL 1 [Arabidopsis thaliana]	SubName: Full=Chromosome chr17 scaffold_16, whole genome shotgun sequence;	[I]	E2.1.1.103, NMT
Cla000796	66.45	1.02	5.89	2.47e-10	4.75e-08	up	PREDICTED: probable polygalacturonase non-catalytic subunit JP650 [Cucumis melo]	RecName: Full=Probable polygalacturonase non-catalytic subunit JP650; AltName: Full=Aromatic-rich glycoprotein JP650; Flags: Precursor [Arabidopsis thaliana]	hypothetical protein	[S]	_
Cla022444	3.15	0.08	4.19	2.51e-10	4.77e-08	up	PREDICTED: kinesin-like protein NACK1 [Cucumis melo]	RecName: Full=Kinesin-like protein NACK1; AltName: Full=NPK1-activating kinesin-1 [Nicotiana tabacum]	hypothetical protein	[Z]	CENPE
Cla009951	43.81	0	8.78	2.96e-10	5.57e-08	up	annexin [Cucumis melo subsp. melo]	_	_	_	_
Cla016161	202.14	31.58	2.67	3.21e-10	5.96e-08	up	PREDICTED: protein NRT1/ PTR FAMILY 7.3-like [Cucumis melo]	RecName: Full=Protein NRT1/ PTR FAMILY 7.3; Short=AtNPF7.3; AltName: Full=Nitrate transporter 1.5 [Arabidopsis thaliana]	hypothetical protein	[E]	_
Cla020839	240.57	13.37	4.16	3.26e-10	5.96e-08	up	PREDICTED: snakin-2-like [Cucumis sativus]	RecName: Full=Snakin-2; Flags: Precursor [Solanum tuberosum]	hypothetical protein	_	_
Cla022739	38.75	5.5	2.79	3.43e-10	6.19e-08	up	PREDICTED: uncharacterized protein LOC101232142 [Cucumis sativus]	_	SubName: Full=Chromosome chr17 scaffold_12, whole genome shotgun sequence;	_	_
Cla018951	5.48	0.14	4.51	4.5e-10	8.03e-08	up	PREDICTED: MATE efflux family protein 5-like isoform X1 [Cucumis melo]	RecName: Full=MATE efflux family protein 5; AltName: Full=Protein DETOXIFICATION 1-like 1; AltName: Full=Protein DTX3 [Arabidopsis thaliana]	SubName: Full=Chromosome chr17 scaffold_16, whole genome shotgun sequence;	[R]	TC.MATE, SLC47A, norM, mdtK, dinF
Cla015521	1160.66	159.08	2.87	5.29e-10	9.32e-08	up	PREDICTED: uncharacterized protein LOC101209445 [Cucumis sativus]	_	_	_	_
Cla012545	157.33	793.06	-2.33	5.67e-10	9.87e-08	down	HSP19 [Citrullus lanatus]	RecName: Full=17.4 kDa class III heat shock protein; AltName: Full=17.4 kDa heat shock protein 2; Short=AtHsp17.4B [Arabidopsis thaliana]	SubName: Full=Chromosome chr9 scaffold_7, whole genome shotgun sequence;	[O]	HSP20
Cla009623	10.15	0	6.68	5.84e-10	1e-07	up	PREDICTED: uncharacterized protein LOC101204026 [Cucumis sativus]	_	_	_	_
Cla016060	706.28	3807.4	-2.43	6.24e-10	1.06e-07	down	HSP22.9 [Citrullus lanatus]	RecName: Full=22.7 kDa class IV heat shock protein; Flags: Precursor	SubName: Full=Chromosome undetermined scaffold_77, whole genome shotgun sequence;	[O]	HSP20
Cla023209	27.57	130.82	-2.24	7.47e-10	1.26e-07	down	PREDICTED: rop guanine nucleotide exchange factor 1-like [Cucumis sativus]	RecName: Full=Rop guanine nucleotide exchange factor 14; Short=AtRopGEF14; AltName: Full=Rho of plants guanine nucleotide exchange factor 14 [Arabidopsis thaliana]	hypothetical protein	_	_
Cla014081	17.08	2.82	2.55	7.95e-10	1.32e-07	up	PREDICTED: uncharacterized protein LOC103484907 [Cucumis melo]	_	_	_	_
Cla010043	352.39	73.09	2.27	8.58e-10	1.39e-07	up	PREDICTED: uncharacterized protein LOC101222057 [Cucumis sativus]	_	hypothetical protein	_	_
Cla015103	239.74	40.79	2.55	8.58e-10	1.39e-07	up	PREDICTED: probable pectinesterase/pectinesterase inhibitor 7 [Cucumis melo]	RecName: Full=Probable pectinesterase/pectinesterase inhibitor 20; Includes: RecName: Full=Pectinesterase inhibitor 20; AltName: Full=Pectin methylesterase inhibit	pectinesterase family protein (EC:3.1.1.11)	[G]	E3.1.1.11
Cla001346	4.71	0.1	4.56	9.07e-10	1.45e-07	up	PREDICTED: sugar carrier protein C-like [Cucumis sativus]	RecName: Full=Sugar carrier protein C	hypothetical protein	[G]	_
Cla015118	3.07	80.35	-4.66	9.12e-10	1.45e-07	down	PREDICTED: uncharacterized protein LOC101220495 [Cucumis sativus]	RecName: Full=GATA transcription factor 16 [Arabidopsis thaliana]	_	_	_
Cla011271	49.04	307.5	-2.65	1.03e-09	1.61e-07	down	hypothetical protein JCGZ_07303 [Jatropha curcas]	_	_	_	_
Cla018757	58.42	11.17	2.38	1.07e-09	1.67e-07	up	PREDICTED: clustered mitochondria protein homolog [Cucumis melo]	RecName: Full=Clustered mitochondria protein; AltName: Full=Friendly mitochondria protein [Arabidopsis thaliana]	Putative uncharacterized protein	[R]	TIF31, CLU1
Cla013546	31.56	5.58	2.48	1.09e-09	1.67e-07	up	PREDICTED: probable aminotransferase TAT2 [Cucumis melo]	RecName: Full=Tyrosine aminotransferase; Short=TAT; AltName: Full=L-tyrosine:2-oxoglutarate aminotransferase [Arabidopsis thaliana]	SubName: Full=Chromosome chr12 scaffold_18, whole genome shotgun sequence;	[E]	TAT
Cla017737	103.25	536.19	-2.38	1.12e-09	1.7e-07	down	PREDICTED: uncharacterized protein LOC103486565 [Cucumis melo]	_	hypothetical protein	_	_
Cla010329	1292.86	246.1	2.39	1.17e-09	1.74e-07	up	PREDICTED: ribonuclease DdI-like [Cucumis sativus]	RecName: Full=Ribonuclease MC; Short=RNase MC	_	_	E3.1.27.1
Cla015723	7.86	0.57	3.58	1.17e-09	1.74e-07	up	PREDICTED: 3-hydroxy-3-methylglutaryl-coenzyme A reductase 1-like [Cucumis melo]	RecName: Full=3-hydroxy-3-methylglutaryl-coenzyme A reductase 1; Short=HMG-CoA reductase 1	hypothetical protein	[I]	HMGCR
Cla018825	14.18	1.78	2.92	1.26e-09	1.86e-07	up	PREDICTED: probable mitochondrial chaperone BCS1-B-like [Cucumis sativus]	RecName: Full=Probable mitochondrial chaperone bcs1; AltName: Full=BCS1-like protein [Schizosaccharomyces pombe 972h-]	AAA-type ATPase family protein; AAA-type ATPase family protein; FUNCTIONS IN: nucleoside-tri [...]	[O]	BCS1
Cla014498	13.95	1.74	2.93	1.29e-09	1.89e-07	up	hypothetical protein CISIN_1g010049mg [Citrus sinensis]	RecName: Full=Beta-glucosidase 44; Short=AtBGLU44; Flags: Precursor [Arabidopsis thaliana]	annotation not avaliable	[G]	bglB
Cla016289	4.11	0.29	3.43	1.42e-09	2.06e-07	up	PREDICTED: protein argonaute 16 [Cucumis melo]	RecName: Full=Protein argonaute 4A; Short=OsAGO4a [Oryza sativa Japonica Group]	argonaute protein group	[J]	ELF2C, AGO
Cla017319	24.33	0.6	5.13	1.44e-09	2.06e-07	up	PREDICTED: uncharacterized protein LOC103500366 isoform X1 [Cucumis melo]	_	annotation not avaliable	[S]	_
Cla014223	3.85	0.22	3.64	1.46e-09	2.06e-07	up	PREDICTED: auxilin-like protein 1 isoform X3 [Cucumis melo]	_	SubName: Full=Chromosome chr4 scaffold_32, whole genome shotgun sequence;	[O]	_
Cla006839	45.61	8.43	2.42	1.48e-09	2.08e-07	up	PREDICTED: LOW QUALITY PROTEIN: DNA helicase INO80 [Cucumis melo]	RecName: Full=DNA helicase INO80; Short=AtINO80; AltName: Full=Putative DNA helicase INO80 complex homolog 1 [Arabidopsis thaliana]	chromatin remodeling complex subunit	[L]	INO80, INOC1
Cla021358	8.2	1.62	2.27	1.85e-09	2.57e-07	up	PREDICTED: putative ABC transporter C family member 15 isoform X1 [Cucumis melo]	RecName: Full=ABC transporter C family member 3; Short=ABC transporter ABCC.3; Short=AtABCC3; AltName: Full=ATP-energized glutathione S-conjugate pump 3; AltName: F	SubName: Full=Chromosome chr15 scaffold_19, whole genome shotgun sequence;	[V]	ABCC1
Cla012602	18.37	94.72	-2.36	1.88e-09	2.59e-07	down	PREDICTED: putative oxidoreductase GLYR1-like [Cucumis sativus]	RecName: Full=Glyoxylate/succinic semialdehyde reductase 2, chloroplastic; Short=AtGLYR2; Short=AtGR2; Short=SSA reductase 2; Flags: Precursor [Arabidopsis thalia	hypothetical protein	[R]	GLYR
Cla015873	88.48	12.24	2.84	2.28e-09	3.1e-07	up	PREDICTED: dentin sialophosphoprotein [Cucumis melo]	RecName: Full=Transcription factor RF2a [Oryza sativa Japonica Group]	hypothetical protein	_	_
Cla019778	26.71	0.71	5.05	2.35e-09	3.17e-07	up	hypothetical protein POPTR_0017s02750g [Populus trichocarpa]	_	_	_	_
Cla013089	17.78	2.02	3.07	2.39e-09	3.2e-07	up	PREDICTED: uncharacterized protein At4g06744-like [Cucumis sativus]	RecName: Full=Uncharacterized protein At4g06744; Flags: Precursor [Arabidopsis thaliana]	_	_	_
Cla004896	32.86	5.67	2.51	2.43e-09	3.23e-07	up	PREDICTED: probable pectinesterase/pectinesterase inhibitor 61-like [Cucumis sativus]	RecName: Full=Probable pectinesterase/pectinesterase inhibitor 61; Includes: RecName: Full=Pectinesterase inhibitor 61; AltName: Full=Pectin methylesterase inhibit	SubName: Full=Putative uncharacterized protein;	[G]	_
Cla020729	5.64	0.15	4.49	2.79e-09	3.66e-07	up	PREDICTED: cytochrome P450 82A4-like [Cucumis sativus]	RecName: Full=Cytochrome P450 82A3; AltName: Full=Cytochrome P450 CP6 [Glycine max]	cytochrome P450	[Q]	_
Cla013428	189.1	45.12	2.06	2.84e-09	3.7e-07	up	PREDICTED: NAD(P)H-quinone oxidoreductase subunit N, organellar chromatophore [Cucumis melo]	RecName: Full=NAD(P)H-quinone oxidoreductase subunit N; AltName: Full=NAD(P)H dehydrogenase I subunit N; Short=NDH-1 subunit N; Short=NDH-N [Thermosynechococcus elo	SubName: Full=Chromosome chr6 scaffold_3, whole genome shotgun sequence;	_	_
Cla019776	5.73	33.96	-2.55	2.97e-09	3.8e-07	down	PREDICTED: glutamine synthetase nodule isozyme-like [Cucumis sativus]	RecName: Full=Glutamine synthetase nodule isozyme; Short=GS; AltName: Full=Glutamate--ammonia ligase	RecName: Full=Glutamine synthetase; EC=6.3.1.2;	[E]	glnA, GLUL
Cla011458	37.75	8.77	2.09	2.97e-09	3.8e-07	up	heavy metal ATPase 5A [Cucumis sativus]	RecName: Full=Probable copper-transporting ATPase HMA5; AltName: Full=Probable copper-transporting ATPase 3; AltName: Full=Protein HEAVY METAL ATPASE 5 [Arabidopsis	heavy metal ATPase	[P]	copA, ATP7
Cla022183	21.77	102.26	-2.23	3.06e-09	3.85e-07	down	PREDICTED: transcription factor TGA4 [Cucumis melo]	_	_	_	_
Cla022584	51.27	10.44	2.28	3.06e-09	3.85e-07	up	PREDICTED: uncharacterized protein LOC103487879 [Cucumis melo]	_	hypothetical protein	_	_
Cla000472	60.94	8.58	2.81	3.12e-09	3.88e-07	up	PREDICTED: nudix hydrolase 13, mitochondrial-like [Cucumis sativus]	RecName: Full=Nudix hydrolase 13, mitochondrial; Short=AtNUDT13; Flags: Precursor [Arabidopsis thaliana]	annotation not avaliable	[L]	E3.6.1.52
Cla015244	37.57	158.48	-2.07	3.28e-09	4.05e-07	down	PREDICTED: nuclear transcription factor Y subunit A-9-like [Cucumis melo]	RecName: Full=Nuclear transcription factor Y subunit A-9; Short=AtNF-YA-9 [Arabidopsis thaliana]	SubName: Full=Chromosome chr13 scaffold_45, whole genome shotgun sequence;	[K]	NFYA
Cla001847	66.53	4.14	3.97	4.06e-09	4.97e-07	up	PREDICTED: peroxidase N1-like [Cucumis sativus]	RecName: Full=Cationic peroxidase 2; AltName: Full=PNPC2; Flags: Precursor	SubName: Full=Chromosome chr12 scaffold_57, whole genome shotgun sequence;	_	E1.11.1.7
Cla004962	12.25	0	6.95	4.52e-09	5.49e-07	up	PREDICTED: probable aquaporin NIP5-1 [Cucumis melo]	RecName: Full=Probable aquaporin NIP5-1; AltName: Full=NOD26-like intrinsic protein 5-1; Short=AtNIP5;1; AltName: Full=Nodulin-26-like major intrinsic protein 6; S	aquaporin, MIP family, NIP subfamily	[G]	NIP
Cla019759	50.61	11.14	2.17	5.01e-09	6.03e-07	up	PREDICTED: DELLA protein GAI-like [Cucumis melo]	RecName: Full=DELLA protein GAI; AltName: Full=GhGAI; AltName: Full=Gibberellic acid-insensitive mutant protein	annotation not avaliable	_	DELLA
Cla006181	36.73	170.2	-2.21	5.38e-09	6.43e-07	down	PREDICTED: remorin-like [Cucumis melo]	RecName: Full=Remorin; AltName: Full=pp34 [Solanum tuberosum]	hypothetical protein	_	_
Cla008235	2406.44	376.97	2.67	5.52e-09	6.54e-07	up	PREDICTED: expansin-A4-like [Cucumis melo]	RecName: Full=Expansin-A4; Short=AtEXPA4; AltName: Full=Alpha-expansin-4; Short=At-EXP4; Short=AtEx4; AltName: Full=Ath-ExpAlpha-1.6; Flags: Precursor [Arabidopsis	SubName: Full=Putative uncharacterized protein (Chromosome chr8 scaffold_23, whole genome sh [...]	_	_
Cla011970	13.07	0.43	4.62	5.67e-09	6.65e-07	up	PREDICTED: uncharacterized protein LOC101221910 [Cucumis sativus]	RecName: Full=Fanconi anemia group M protein; Short=Protein FACM; AltName: Full=ATP-dependent RNA helicase FANCM; AltName: Full=Fanconi anemia-associated polypepti	_	_	FANCM
Cla022616	131.62	25.67	2.35	5.7e-09	6.65e-07	up	PREDICTED: subtilisin-like protease-like isoform 1 [Cucumis sativus]	RecName: Full=Subtilisin-like protease; AltName: Full=Cucumisin-like serine protease; Flags: Precursor [Arabidopsis thaliana]	SubName: Full=Putative uncharacterized protein;	[O]	_
Cla000895	48.66	3.91	3.61	5.87e-09	6.79e-07	up	PREDICTED: uncharacterized protein LOC103454853 [Malus domestica]	_	_	_	_
Cla015117	83.99	744.56	-3.15	6.01e-09	6.9e-07	down	PREDICTED: uncharacterized protein LOC101220495 [Cucumis sativus]	_	_	_	_
Cla021765	191.41	26.63	2.84	6.26e-09	7.13e-07	up	PREDICTED: ethylene-responsive transcription factor RAP2-3-like [Cucumis sativus]	RecName: Full=Ethylene-responsive transcription factor 1; AltName: Full=Ethylene-responsive element-binding factor 1; Short=EREBP-1; Short=OsEREBP1 [Oryza sativa Ja	_	_	EREBP
Cla010475	101.8	9.26	3.45	6.72e-09	7.59e-07	up	PREDICTED: uncharacterized protein LOC103500900 [Cucumis melo]	_	_	_	_
Cla013314	11.07	0.25	5.01	6.82e-09	7.64e-07	up	PREDICTED: expansin-A4 [Cucumis melo]	RecName: Full=Expansin-A4; Short=AtEXPA4; AltName: Full=Alpha-expansin-4; Short=At-EXP4; Short=AtEx4; AltName: Full=Ath-ExpAlpha-1.6; Flags: Precursor [Arabidopsis	SubName: Full=Chromosome chr6 scaffold_3, whole genome shotgun sequence;	_	_
Cla006366	18.99	2.84	2.7	7.51e-09	8.35e-07	up	PREDICTED: beta-xylosidase/alpha-L-arabinofuranosidase 1-like [Cucumis melo]	RecName: Full=Beta-xylosidase/alpha-L-arabinofuranosidase 1; AltName: Full=Xylan 1,4-beta-xylosidase/Alpha-L-arabinofuranosidase 1; Short=MsXyl1; Includes: RecName	SubName: Full=Chromosome chr12 scaffold_93, whole genome shotgun sequence;	[G]	XYL4
Cla017800	5.66	0.9	2.52	7.79e-09	8.6e-07	up	PREDICTED: ABC transporter B family member 1-like [Cucumis sativus]	RecName: Full=ABC transporter B family member 1; Short=ABC transporter ABCB.1; Short=AtABCB1; AltName: Full=Multidrug resistance protein 1; AltName: Full=P-glycopro	multidrug/pheromone exporter, MDR family, ABC transporter family	[V]	ABCB1
Cla013510	38.98	3.99	3.26	8.26e-09	9.04e-07	up	PREDICTED: triacylglycerol lipase 2-like [Cucumis melo]	RecName: Full=Triacylglycerol lipase 2; Flags: Precursor [Arabidopsis thaliana]	SubName: Full=Chromosome chr12 scaffold_36, whole genome shotgun sequence;	[R]	LIPA
Cla020056	89.26	496.23	-2.47	9.03e-09	9.81e-07	down	PREDICTED: thioredoxin-like protein 4A-like [Cucumis sativus]	RecName: Full=Thioredoxin-like protein YLS8; AltName: Full=Protein YELLOW-LEAF-SPECIFIC GENE 8 [Arabidopsis thaliana]	SubName: Full=Putative uncharacterized protein;	[O]	TXNL4A, DIB1
Cla017922	185.51	29.16	2.67	9.95e-09	1.07e-06	up	PREDICTED: uncharacterized protein LOC103487126 [Cucumis melo]	RecName: Full=Probable transcriptional regulator RABBIT EARS [Arabidopsis thaliana]	_	_	_
Cla019223	25.75	156.51	-2.6	1.05e-08	1.13e-06	down	PREDICTED: transcription factor MYB32-like [Cucumis sativus]	RecName: Full=Transcription factor MYB86; AltName: Full=Myb homolog 4; Short=AtMyb4; AltName: Full=Myb-related protein 86; Short=AtMYB86 [Arabidopsis thaliana]	hypothetical protein	[K]	MYBP
Cla017486	56	5.87	3.23	1.42e-08	1.51e-06	up	PREDICTED: pleiotropic drug resistance protein 3-like isoform X1 [Cucumis melo]	RecName: Full=ABC transporter G family member 33; Short=ABC transporter ABCG.33; Short=AtABCG33; AltName: Full=Probable pleiotropic drug resistance protein 5 [Arab	_	_	_
Cla004314	1162.06	5884.63	-2.34	1.51e-08	1.58e-06	down	HSP18.1A [Citrullus lanatus]	RecName: Full=18.1 kDa class I heat shock protein; AltName: Full=18.1 kDa heat shock protein; Short=AtHsp18.1 [Arabidopsis thaliana]	hypothetical protein	[O]	HSP20
Cla006620	4544.19	356.01	3.67	1.51e-08	1.58e-06	up	PREDICTED: uncharacterized protein LOC101218681 [Cucumis sativus]	_	hypothetical protein	_	_
Cla003964	1217.09	5931.96	-2.28	1.57e-08	1.64e-06	down	HSP18.1A [Citrullus lanatus]	RecName: Full=18.1 kDa class I heat shock protein; AltName: Full=18.1 kDa heat shock protein; Short=AtHsp18.1 [Arabidopsis thaliana]	hypothetical protein	[O]	HSP20
Cla002470	12.73	69.95	-2.45	1.68e-08	1.73e-06	down	mitochondrial AOX2 [Citrullus lanatus]	RecName: Full=Ubiquinol oxidase 2, mitochondrial; AltName: Full=Alternative oxidase 2; Flags: Precursor	RecName: Full=Alternative oxidase; EC=1.-.-.-;	[S]	AOX1, AOX2
Cla000040	1164.25	5854.49	-2.33	1.7e-08	1.74e-06	down	HSP18.1A [Citrullus lanatus]	RecName: Full=18.1 kDa class I heat shock protein; AltName: Full=18.1 kDa heat shock protein; Short=AtHsp18.1 [Arabidopsis thaliana]	hypothetical protein	[O]	HSP20
Cla019585	206.26	844.1	-2.03	1.72e-08	1.75e-06	down	PREDICTED: calcyclin-binding protein [Cucumis melo]	RecName: Full=Calcyclin-binding protein; Short=CacyBP; AltName: Full=Siah-interacting protein [Mus musculus]	SubName: Full=Chromosome chr10 scaffold_43, whole genome shotgun sequence;	[T]	CACYBP, SIP
Cla000827	0.39	15.51	-4.98	1.77e-08	1.79e-06	down	PREDICTED: nuclear transcription factor Y subunit A-7-like [Cucumis melo]	RecName: Full=Nuclear transcription factor Y subunit A-7; Short=AtNF-YA-7 [Arabidopsis thaliana]	SubName: Full=Chromosome chr13 scaffold_45, whole genome shotgun sequence;	[K]	NFYA
Cla012124	138.36	586.09	-2.08	1.81e-08	1.81e-06	down	PREDICTED: small heat shock protein, chloroplastic-like isoform X2 [Cucumis melo]	RecName: Full=Small heat shock protein, chloroplastic; Flags: Precursor	SubName: Full=Putative uncharacterized protein (Chromosome undetermined scaffold_51, whole g [...]	[O]	HSP20
Cla016401	21.77	83.43	-1.93	1.98e-08	1.98e-06	down	PREDICTED: stromal 70 kDa heat shock-related protein, chloroplastic-like [Cucumis melo]	RecName: Full=Stromal 70 kDa heat shock-related protein, chloroplastic; Flags: Precursor [Pisum sativum]	hypothetical protein	[O]	_
Cla005038	60.22	10.24	2.54	2.12e-08	2.1e-06	up	PREDICTED: beta-galactosidase 8-like [Cucumis sativus]	RecName: Full=Beta-galactosidase 8; Short=Lactase 8; AltName: Full=Protein AR782; Flags: Precursor [Arabidopsis thaliana]	RecName: Full=Beta-galactosidase; EC=3.2.1.23;	[G]	_
Cla007819	17.49	2.11	2.99	2.35e-08	2.31e-06	up	PREDICTED: U-box domain-containing protein 26-like [Cucumis melo]	RecName: Full=U-box domain-containing protein 30; AltName: Full=Plant U-box protein 30 [Arabidopsis thaliana]	SubName: Full=Chromosome chr4 scaffold_519, whole genome shotgun sequence;	[S]	_
Cla005801	576.6	129.51	2.15	2.38e-08	2.32e-06	up	PREDICTED: vacuolar iron transporter 1-like [Cucumis sativus]	RecName: Full=Vacuolar iron transporter 1; Short=AtVIT1 [Arabidopsis thaliana]	SubName: Full=Chromosome chr1 scaffold_5, whole genome shotgun sequence;	[S]	_
Cla015152	18.5	4.01	2.18	2.53e-08	2.46e-06	up	stachyose synthase-like [Cucumis sativus]	RecName: Full=Stachyose synthase; AltName: Full=Galactinol--raffinose galactosyltransferase; Flags: Precursor [Pisum sativum]	SubName: Full=Chromosome chr7 scaffold_42, whole genome shotgun sequence;	_	E2.4.1.67
Cla009975	9.79	1.4	2.72	2.78e-08	2.67e-06	up	PREDICTED: probable xyloglucan glycosyltransferase 5 [Cucumis melo]	RecName: Full=Probable xyloglucan glycosyltransferase 5; AltName: Full=Cellulose synthase-like protein C5; Short=AtCslC5 [Arabidopsis thaliana]	SubName: Full=Putative uncharacterized protein (Chromosome undetermined scaffold_107, whole [...]	[M]	_
Cla017231	3.46	0.06	4.5	2.79e-08	2.67e-06	up	PREDICTED: LOW QUALITY PROTEIN: uncharacterized LOC101218097 [Cucumis sativus]	_	hypothetical protein	[S]	_
Cla009607	190.96	24.6	2.95	2.83e-08	2.69e-06	up	PREDICTED: stem-specific protein TSJT1-like [Cucumis sativus]	RecName: Full=Stem-specific protein TSJT1 [Nicotiana tabacum]	SubName: Full=Chromosome chr19 scaffold_4, whole genome shotgun sequence;	_	_
Cla002608	6.66	0.79	2.92	2.91e-08	2.73e-06	up	PREDICTED: probable inactive leucine-rich repeat receptor-like protein kinase At3g03770-like [Cucumis sativus]	RecName: Full=Probable inactive leucine-rich repeat receptor-like protein kinase At3g03770; Flags: Precursor [Arabidopsis thaliana]	hypothetical protein	[S]	_
Cla012078	27.54	6.4	2.09	2.92e-08	2.73e-06	up	PREDICTED: uncharacterized protein LOC101215296 [Cucumis sativus]	_	_	_	_
Cla016840	27.03	1.17	4.42	2.92e-08	2.73e-06	up	PREDICTED: lycopene epsilon cyclase, chloroplastic [Cucumis melo]	RecName: Full=Lycopene epsilon cyclase, chloroplastic; Flags: Precursor	SubName: Full=Chromosome chr11 scaffold_13, whole genome shotgun sequence;	[S]	lcyE, crtL2
Cla023134	26.1	94.2	-1.85	3.09e-08	2.86e-06	down	PREDICTED: uncharacterized WD repeat-containing protein C2A9.03-like [Cucumis sativus]	RecName: Full=Uncharacterized WD repeat-containing protein C2A9.03 [Schizosaccharomyces pombe 972h-]	hypothetical protein	[R]	_
Cla005519	6.34	0	6.01	3.34e-08	3.08e-06	up	PREDICTED: uncharacterized protein LOC103491397 [Cucumis melo]	_	_	_	_
Cla008246	15.7	2.06	2.87	3.8e-08	3.48e-06	up	PREDICTED: fasciclin-like arabinogalactan protein 4-like [Cucumis sativus]	RecName: Full=Fasciclin-like arabinogalactan protein 4; AltName: Full=Protein SALT OVERLY SENSITIVE 5; Flags: Precursor [Arabidopsis thaliana]	SubName: Full=Chromosome chr6 scaffold_3, whole genome shotgun sequence;	_	_
Cla001792	8.8	0.22	4.82	3.86e-08	3.51e-06	up	PREDICTED: BTB/POZ domain-containing protein At5g66560 [Cucumis melo]	RecName: Full=BTB/POZ domain-containing protein At5g66560 [Arabidopsis thaliana]	hypothetical protein	_	_
Cla012195	22.65	1.11	4.23	3.97e-08	3.58e-06	up	PREDICTED: ankyrin repeat-containing protein At3g12360 [Cucumis melo]	RecName: Full=Ankyrin repeat-containing protein At3g12360 [Arabidopsis thaliana]	protein binding; protein binding; FUNCTIONS IN: protein binding; INVOLVED IN: biological_pro [...]	[R]	_
Cla010816	48.3	4.01	3.56	4.16e-08	3.74e-06	up	PREDICTED: alpha-1,4-glucan-protein synthase [UDP-forming]	RecName: Full=Alpha-1,4-glucan-protein synthase [UDP-forming]	hypothetical protein	[T]	RGP, UTM
Cla019671	11.56	2.27	2.3	4.23e-08	3.77e-06	up	PREDICTED: protein SCAR3-like [Cucumis sativus]	RecName: Full=Protein SCAR3; Short=AtSCAR3; AltName: Full=Protein WAVE2 [Arabidopsis thaliana]	_	_	_
Cla017301	8.59	57.53	-2.73	4.63e-08	4.11e-06	down	PREDICTED: serine carboxypeptidase-like 35-like [Cucumis sativus]	RecName: Full=Serine carboxypeptidase-like 35; Flags: Precursor [Arabidopsis thaliana]	SubName: Full=Chromosome chr1 scaffold_5, whole genome shotgun sequence;	[E]	SCPL-II
Cla005439	33.78	8.04	2.06	4.75e-08	4.19e-06	up	PREDICTED: putative leucine-rich repeat-containing protein DDB_G0290503 [Cucumis melo]	_	hypothetical protein	[S]	_
Cla023094	38.61	9.43	2.02	5.01e-08	4.39e-06	up	PREDICTED: uncharacterized protein LOC101220969 [Cucumis sativus]	_	SubName: Full=Chromosome chr18 scaffold_1, whole genome shotgun sequence;	[S]	_
Cla000855	22.95	3.24	2.79	6.14e-08	5.35e-06	up	PREDICTED: AP2/ERF and B3 domain-containing transcription factor RAV1-like [Cucumis sativus]	RecName: Full=AP2/ERF and B3 domain-containing transcription repressor RAV2; AltName: Full=Ethylene-responsive transcription factor RAV2; AltName: Full=Protein RELA	RAV2 (REGULATOR OF THE ATPASE OF THE VACUOLAR MEMBRANE); DNA binding / transcription factor/ [...]	_	RAV
Cla019647	65.17	242.61	-1.89	6.72e-08	5.81e-06	down	PREDICTED: uncharacterized protein LOC103489359 [Cucumis melo]	_	_	_	_
Cla009127	0.63	5.88	-3.03	7.5e-08	6.45e-06	down	PREDICTED: uncharacterized protein LOC101224912 [Cucumis sativus]	RecName: Full=NAC domain-containing protein 78; Short=ANAC078 [Arabidopsis thaliana]	_	_	_
Cla016148	15.26	1.88	2.95	7.59e-08	6.49e-06	up	PREDICTED: two-component response regulator-like APRR2-like [Cucumis sativus]	RecName: Full=Two-component response regulator-like APRR2; AltName: Full=Pseudo-response regulator 2; AltName: Full=TOC2 protein [Arabidopsis thaliana]	_	_	_
Cla002858	26.4	2.71	3.24	9.9e-08	8.42e-06	up	PREDICTED: tetrapyrrole-binding protein, chloroplastic [Cucumis melo]	RecName: Full=Tetrapyrrole-binding protein, chloroplastic; AltName: Full=Genomes uncoupled 4; Flags: Precursor [Arabidopsis thaliana]	hypothetical protein	_	_
Cla007389	14.61	2.65	2.42	1e-07	8.48e-06	up	PREDICTED: indole-3-acetic acid-amido synthetase GH3.6 [Cucumis melo]	RecName: Full=Probable indole-3-acetic acid-amido synthetase GH3.1; AltName: Full=Auxin-responsive GH3-like protein 1; Short=OsGH3-1 [Oryza sativa Japonica Group]	SubName: Full=Chromosome chr19 scaffold_4, whole genome shotgun sequence;	[S]	GH3
Cla021614	0	14.83	-7.22	1.04e-07	8.73e-06	down	PREDICTED: putative ribosomal N-acetyltransferase YdaF-like [Cucumis sativus]	_	SubName: Full=Chromosome chr5 scaffold_2, whole genome shotgun sequence;	[J]	_
Cla015694	56.38	13.39	2.07	1.06e-07	8.81e-06	up	PREDICTED: fasciclin-like arabinogalactan protein 2 [Cucumis melo]	RecName: Full=Fasciclin-like arabinogalactan protein 2; Flags: Precursor [Arabidopsis thaliana]	fasciclin-like arabinogalactan protein	[S]	_
Cla002319	342.03	32.02	3.41	1.06e-07	8.81e-06	up	PREDICTED: clavaminate synthase-like protein At3g21360 [Cucumis melo]	RecName: Full=Clavaminate synthase-like protein At3g21360 [Arabidopsis thaliana]	hypothetical protein	[T]	_
Cla007558	957.03	234.86	2.03	1.07e-07	8.81e-06	up	PREDICTED: DNA-directed RNA polymerase II subunit RPB7-like [Cucumis sativus]	RecName: Full=DNA-directed RNA polymerase V subunit 7 [Arabidopsis thaliana]	hypothetical protein	[K]	NRPD7, NRPE7
Cla017627	16.81	91.79	-2.44	1.1e-07	9.05e-06	down	PREDICTED: uncharacterized protein LOC103486678 [Cucumis melo]	_	hypothetical protein	_	_
Cla010050	23.62	3.97	2.54	1.22e-07	9.93e-06	up	PREDICTED: protein TRANSPARENT TESTA 12-like [Cucumis sativus]	RecName: Full=Protein TRANSPARENT TESTA 12; AltName: Full=MATE efflux family protein TT12; AltName: Full=Protein DTX41 [Arabidopsis thaliana]	SubName: Full=Chromosome undetermined scaffold_235, whole genome shotgun sequence;	[R]	TC.MATE, SLC47A, norM, mdtK, dinF
Cla006682	62.18	221.25	-1.83	1.22e-07	9.93e-06	down	PREDICTED: naringenin,2-oxoglutarate 3-dioxygenase-like [Cucumis melo]	RecName: Full=Naringenin,2-oxoglutarate 3-dioxygenase; Short=Naringenin 3-dioxygenase; AltName: Full=F3H; AltName: Full=Flavanone 3-hydroxylase; AltName: Full=Prote	SubName: Full=Putative uncharacterized protein (Chromosome chr18 scaffold_1, whole genome sh [...]	[R]	E1.14.11.9
Cla017951	154.5	34.89	2.14	1.33e-07	1.08e-05	up	PREDICTED: tubulin beta chain-like [Cucumis melo]	RecName: Full=Tubulin beta-2 chain [Arabidopsis thaliana]	annotation not avaliable	[Z]	TUBB
Cla022108	170.96	36.88	2.21	1.36e-07	1.09e-05	up	PREDICTED: 14-3-3-like protein [Cucumis melo]	RecName: Full=14-3-3-like protein	SubName: Full=Putative uncharacterized protein;	[O]	YWHAE
Cla022123	50.13	12.11	2.04	1.39e-07	1.11e-05	up	PREDICTED: purine permease 3-like [Cucumis melo]	RecName: Full=Purine permease 3; Short=AtPUP3 [Arabidopsis thaliana]	ATPUP3; purine transmembrane transporter; Member of a family of proteins related to PUP1, a [...]	_	_
Cla014954	3.58	0	5.2	1.54e-07	1.22e-05	up	PREDICTED: nigrin b-like [Cucumis melo]	RecName: Full=Ribosome-inactivating protein SNAI'; Contains: RecName: Full=SNAI' A chain; AltName: Full=rRNA N-glycosidase; Contains: RecName: Full=Linker peptide;	_	_	_
Cla013944	241.42	68.72	1.81	1.55e-07	1.22e-05	up	PREDICTED: uncharacterized protein LOC103504053 [Cucumis melo]	_	SubName: Full=Chromosome chr18 scaffold_1, whole genome shotgun sequence;	[S]	_
Cla010328	17.17	60.18	-1.8	1.56e-07	1.22e-05	down	PREDICTED: ATP-dependent zinc metalloprotease FTSH 6, chloroplastic [Cucumis melo]	RecName: Full=ATP-dependent zinc metalloprotease FTSH 6, chloroplastic; Short=AtFTSH6; Flags: Precursor [Arabidopsis thaliana]	hypothetical protein	[O]	ftsH, hflB
Cla004982	13.65	1.3	3.3	1.62e-07	1.27e-05	up	PREDICTED: naringenin,2-oxoglutarate 3-dioxygenase-like [Cucumis melo]	RecName: Full=Naringenin,2-oxoglutarate 3-dioxygenase; AltName: Full=FHT; AltName: Full=Flavanone-3-hydroxylase; Short=F3H	hypothetical protein	[R]	_
Cla004001	3999.97	18884.7	-2.24	1.72e-07	1.34e-05	down	conserved hypothetical protein [Ricinus communis]	_	_	_	_
Cla019812	1.09	0	3.57	1.83e-07	1.41e-05	up	PREDICTED: putative calcium-transporting ATPase 13, plasma membrane-type [Cucumis melo]	RecName: Full=Putative calcium-transporting ATPase 13, plasma membrane-type; AltName: Full=Ca(2+)-ATPase isoform 13 [Arabidopsis thaliana]	annotation not avaliable	[P]	E3.6.3.8
Cla020717	3.16	0.06	4.33	1.89e-07	1.45e-05	up	PREDICTED: cytochrome P450 82C4-like [Cucumis sativus]	RecName: Full=Cytochrome P450 82C2 [Arabidopsis thaliana]	_	_	_
Cla014254	6.53	0.89	2.74	1.96e-07	1.49e-05	up	PREDICTED: beta-galactosidase 3-like [Cucumis sativus]	RecName: Full=Beta-galactosidase 3; Short=Lactase 3; Flags: Precursor [Arabidopsis thaliana]	RecName: Full=Beta-galactosidase; EC=3.2.1.23;	[G]	_
Cla023344	124.8	34.36	1.86	1.97e-07	1.49e-05	up	sodium/calcium exchanger family protein [Cucumis melo subsp. melo]	_	SubName: Full=Chromosome chr19 scaffold_4, whole genome shotgun sequence;	_	_
Cla006280	3.42	0.34	3.01	2.34e-07	1.77e-05	up	PREDICTED: probable LRR receptor-like serine/threonine-protein kinase At4g08850-like [Cucumis sativus]	RecName: Full=Probable LRR receptor-like serine/threonine-protein kinase At4g08850; Flags: Precursor [Arabidopsis thaliana]	hypothetical protein	[S]	_
Cla017271	63.31	346.01	-2.45	2.48e-07	1.87e-05	down	PREDICTED: uncharacterized protein LOC101205386 [Cucumis sativus]	_	hypothetical protein	[D]	_
Cla016930	238.91	46.88	2.35	2.67e-07	2e-05	up	PREDICTED: probable aldo-keto reductase 1 [Cucumis melo]	RecName: Full=Probable aldo-keto reductase 1; Short=GmAKR1	hypothetical protein	[C]	_
Cla014764	10.09	2.58	1.93	2.77e-07	2.05e-05	up	PREDICTED: protein TIME FOR COFFEE-like [Cucumis sativus]	RecName: Full=Protein TIME FOR COFFEE [Arabidopsis thaliana]	_	_	_
Cla004285	26.19	7.35	1.82	2.77e-07	2.05e-05	up	PREDICTED: glutamic acid-rich protein isoform X1 [Cucumis melo]	RecName: Full=ABC transporter F family member 4 [Dictyostelium discoideum]	_	_	_
Cla005527	19.87	1.36	3.77	2.78e-07	2.05e-05	up	brassinosteroid-regulated protein BRU1-like precursor [Cucumis melo]	RecName: Full=Probable xyloglucan endotransglucosylase/hydrolase protein 16; Short=At-XTH16; Short=XTH-16; Flags: Precursor [Arabidopsis thaliana]	hypothetical protein	[G]	E2.4.1.207
Cla021289	11.25	3.03	1.86	2.93e-07	2.15e-05	up	PREDICTED: uncharacterized protein LOC103483329 [Cucumis melo]	RecName: Full=Neurobeachin-like protein 2 [Danio rerio]	SubName: Full=Chromosome chr15 scaffold_37, whole genome shotgun sequence;	[U]	_
Cla004641	58.51	5.19	3.47	3e-07	2.19e-05	up	PREDICTED: mucin-1 [Cucumis melo]	RecName: Full=Formin-like protein 5; AltName: Full=OsFH5 [Oryza sativa Japonica Group]	_	_	_
Cla015441	23.19	6.11	1.91	3.15e-07	2.29e-05	up	PREDICTED: kinesin-13A [Cucumis melo]	RecName: Full=Kinesin-13A; Short=AtKinesin-13A [Arabidopsis thaliana]	hypothetical protein	[Z]	KIF2_24, MCAK
Cla014466	25.08	2.99	3.03	3.22e-07	2.33e-05	up	PREDICTED: pectinesterase [Cucumis melo]	RecName: Full=Pectinesterase/pectinesterase inhibitor; Includes: RecName: Full=Pectinesterase inhibitor; AltName: Full=Pectin methylesterase inhibitor; Includes: Re	RecName: Full=Pectinesterase; EC=3.1.1.11;	[G]	E3.1.1.11
Cla008553	34.04	8.89	1.93	3.39e-07	2.44e-05	up	PREDICTED: calcium-dependent protein kinase 8-like [Cucumis melo]	RecName: Full=Calcium-dependent protein kinase 7; AltName: Full=Calmodulin-domain protein kinase CDPK isoform 7 [Arabidopsis thaliana]	hypothetical protein	[T]	CPK
Cla013678	30.43	115.51	-1.92	3.48e-07	2.49e-05	down	PREDICTED: uncharacterized protein At2g39795, mitochondrial-like [Cucumis sativus]	RecName: Full=Mitochondrial acidic protein mam33; Flags: Precursor [Schizosaccharomyces pombe 972h-]	SubName: Full=Chromosome undetermined scaffold_134, whole genome shotgun sequence;	[C]	C1QBP
Cla004242	20.13	99.31	-2.3	3.55e-07	2.53e-05	down	PREDICTED: spermine synthase-like [Cucumis sativus]	RecName: Full=Spermine synthase; Short=SPMSY; AltName: Full=Spermidine aminopropyltransferase [Arabidopsis thaliana]	SubName: Full=Chromosome undetermined scaffold_171, whole genome shotgun sequence;	[E]	speE, SRM
Cla014082	22.9	4.43	2.34	3.56e-07	2.53e-05	up	PREDICTED: auxin-responsive protein IAA9-like [Cucumis melo]	RecName: Full=Auxin-responsive protein IAA8; AltName: Full=Indoleacetic acid-induced protein 8 [Arabidopsis thaliana]	SubName: Full=Chromosome chr18 scaffold_1, whole genome shotgun sequence;	_	IAA
Cla017570	28.92	6.06	2.24	3.73e-07	2.63e-05	up	PREDICTED: F-box/kelch-repeat protein At2g44130-like [Cucumis sativus]	_	_	_	_
Cla023273	20.83	4.6	2.15	3.82e-07	2.67e-05	up	PREDICTED: LOW QUALITY PROTEIN: UDP-glycosyltransferase 71B2-like [Cucumis sativus]	RecName: Full=Anthocyanidin 3-O-glucosyltransferase 2; AltName: Full=Flavonol 3-O-glucosyltransferase 2; AltName: Full=UDP-glucose flavonoid 3-O-glucosyltransferase	_	_	_
Cla001790	915.97	203.91	2.17	3.82e-07	2.67e-05	up	PREDICTED: oxygen-evolving enhancer protein 1, chloroplastic [Cucumis melo]	RecName: Full=Oxygen-evolving enhancer protein 1, chloroplastic; Short=OEE1; AltName: Full=33 kDa subunit of oxygen evolving system of photosystem II; AltName: Full	SubName: Full=Putative uncharacterized protein;	_	psbO
Cla020820	49.42	8.15	2.58	3.98e-07	2.77e-05	up	PREDICTED: filament-like plant protein 4-like [Cucumis sativus]	RecName: Full=Filament-like plant protein 4; Short=AtFPP4 [Arabidopsis thaliana]	hypothetical protein	_	_
Cla022635	46.41	178.3	-1.94	4.08e-07	2.81e-05	down	PREDICTED: NADH dehydrogenase [ubiquinone]	RecName: Full=NADH dehydrogenase [ubiquinone]	SubName: Full=Putative uncharacterized protein (Chromosome chr7 scaffold_270, whole genome s [...]	[C]	NDUFS4
Cla006996	27.64	4.1	2.72	4.08e-07	2.81e-05	up	PREDICTED: protein ECERIFERUM 1-like [Cucumis sativus]	RecName: Full=Protein ECERIFERUM 1 [Arabidopsis thaliana]	SubName: Full=Chromosome undetermined scaffold_268, whole genome shotgun sequence;	_	K15404, CER1
Cla018315	103.3	31.39	1.72	4.15e-07	2.84e-05	up	PREDICTED: transcription initiation factor TFIID subunit 8-like [Cucumis melo]	RecName: Full=Transcription initiation factor TFIID subunit 8; AltName: Full=TBP-associated factor 8; Short=AtTAF8 [Arabidopsis thaliana]	SubName: Full=Chromosome chr8 scaffold_29, whole genome shotgun sequence;	[K]	TAF8
Cla011378	626.57	165.55	1.92	4.63e-07	3.16e-05	up	PREDICTED: uncharacterized protein LOC103482815 isoform X1 [Cucumis melo]	_	_	_	_
Cla016758	15.2	2.17	2.75	4.67e-07	3.17e-05	up	PREDICTED: leucine-rich repeat extensin-like protein 5-like, partial [Cucumis sativus]	RecName: Full=Leucine-rich repeat extensin-like protein 4; Short=AtLRX4; Short=LRR/EXTENSIN4; AltName: Full=Cell wall hydroxyproline-rich glycoprotein; Flags: Precu	SubName: Full=Chromosome chr11 scaffold_13, whole genome shotgun sequence;	[S]	_
Cla023158	17.17	1.41	3.52	4.78e-07	3.23e-05	up	PREDICTED: ethylene-responsive transcription factor ERF012-like [Cucumis sativus]	RecName: Full=Ethylene-responsive transcription factor ERF014 [Arabidopsis thaliana]	_	_	_
Cla008704	26.92	101.97	-1.92	4.83e-07	3.25e-05	down	PREDICTED: uncharacterized protein LOC103503032 [Cucumis melo]	_	hypothetical protein	_	_
Cla012211	55.76	15.88	1.81	4.96e-07	3.32e-05	up	PREDICTED: probable galactinol--sucrose galactosyltransferase 6 isoform X1 [Cucumis melo]	RecName: Full=Probable galactinol--sucrose galactosyltransferase 6; AltName: Full=Protein DARK INDUCIBLE 10; AltName: Full=Raffinose synthase 6 [Arabidopsis thalia	hydrolase, hydrolyzing O-glycosyl compounds (EC:2.4.1.82)	_	E2.4.1.82
Cla020284	2.81	14.1	-2.29	5.32e-07	3.55e-05	down	PREDICTED: synaptotagmin-1-like [Cucumis sativus]	RecName: Full=Synaptotagmin-1; AltName: Full=NTMC2T1.1; AltName: Full=Synaptotagmin A [Arabidopsis thaliana]	SubName: Full=Chromosome chr18 scaffold_1, whole genome shotgun sequence;	[R]	_
Cla011881	85.46	25.47	1.74	5.4e-07	3.58e-05	up	PREDICTED: probable metal-nicotianamine transporter YSL7-like [Cucumis sativus]	RecName: Full=Probable metal-nicotianamine transporter YSL7; AltName: Full=Protein YELLOW STRIPE LIKE 7; Short=AtYSL7 [Arabidopsis thaliana]	oligopeptide transporter OPT family	[S]	_
Cla004643	36.33	6.21	2.53	5.48e-07	3.62e-05	up	PREDICTED: uncharacterized protein LOC101217596 [Cucumis sativus]	RecName: Full=Protein CHLOROPLAST IMPORT APPARATUS 2; Flags: Precursor [Arabidopsis thaliana]	_	_	_
Cla020544	112.25	458.63	-2.03	5.52e-07	3.62e-05	down	PREDICTED: SKP1-like protein 12 [Cucumis melo]	RecName: Full=SKP1-like protein 9; Short=AtSK9 [Arabidopsis thaliana]	_	_	SKP1, CBF3D
Cla020492	20.64	99.55	-2.26	5.58e-07	3.64e-05	down	PREDICTED: protein trichome birefringence-like 36 [Cucumis melo]	RecName: Full=Protein trichome birefringence-like 36 [Arabidopsis thaliana]	SubName: Full=Putative uncharacterized protein;	_	_
Cla008849	28.92	5.91	2.27	5.58e-07	3.64e-05	up	PREDICTED: uncharacterized protein RSN1 [Cucumis melo]	RecName: Full=CSC1-like protein At1g32090 [Arabidopsis thaliana]	SubName: Full=Chromosome undetermined scaffold_146, whole genome shotgun sequence;	[S]	_
Cla020293	25.14	5.14	2.27	5.68e-07	3.68e-05	up	PREDICTED: uncharacterized LOC101216743 [Cucumis sativus]	_	annotation not avaliable	[S]	_
Cla001621	1577.54	129	3.61	5.99e-07	3.86e-05	up	PREDICTED: pathogenesis-related protein 1-like [Cucumis melo]	RecName: Full=Basic form of pathogenesis-related protein 1; Short=PRP 1; Flags: Precursor [Nicotiana tabacum]	hypothetical protein	[S]	PR1
Cla020909	8.1	1.81	2.1	6.06e-07	3.89e-05	up	PREDICTED: plasma membrane ATPase 4 [Cucumis melo]	RecName: Full=Plasma membrane ATPase 4; AltName: Full=Proton pump 4	SubName: Full=Chromosome chr4 scaffold_6, whole genome shotgun sequence;	[P]	E3.6.3.6
Cla015616	570.67	2565.63	-2.17	6.19e-07	3.96e-05	down	conserved hypothetical protein [Ricinus communis]	_	_	_	_
Cla007768	2.67	21.35	-2.95	6.22e-07	3.96e-05	down	PREDICTED: cytochrome P450 78A7 [Cucumis melo]	RecName: Full=Cytochrome P450 78A7 [Arabidopsis thaliana]	cytochrome P450	[Q]	_
Cla001664	466.75	137.41	1.76	6.32e-07	4.01e-05	up	PREDICTED: triosephosphate isomerase, chloroplastic-like [Cucumis sativus]	RecName: Full=Triosephosphate isomerase, chloroplastic; Short=TIM; Short=Triose-phosphate isomerase; Flags: Precursor [Spinacia oleracea]	RecName: Full=Triosephosphate isomerase; EC=5.3.1.1;	[G]	TPI, tpiA
Cla022595	50.25	11.84	2.08	6.5e-07	4.1e-05	up	cyclin D3.1 protein [Lagenaria siceraria]	RecName: Full=Cyclin-D3-3; AltName: Full=G1/S-specific cyclin-D3-3; Short=CycD3;3 [Arabidopsis thaliana]	SubName: Full=Chromosome chr3 scaffold_8, whole genome shotgun sequence;	[D]	CYCD3
Cla012840	101.53	344.02	-1.76	6.89e-07	4.31e-05	down	PREDICTED: uncharacterized protein LOC103493061 [Cucumis melo]	_	_	_	_
Cla003968	236.35	1091.44	-2.21	6.89e-07	4.31e-05	down	PREDICTED: 18.1 kDa class I heat shock protein-like [Cucumis melo]	RecName: Full=17.6 kDa class I heat shock protein 3; AltName: Full=17.6 kDa heat shock protein 3; Short=AtHsp17.6C [Arabidopsis thaliana]	hypothetical protein	[O]	HSP20
Cla004804	6.32	0.26	4.17	6.93e-07	4.32e-05	up	hypothetical protein EUGRSUZ_J00833 [Eucalyptus grandis]	RecName: Full=Beta-glucosidase 12; Short=Os4bglu12; Flags: Precursor [Oryza sativa Japonica Group]	SubName: Full=Chromosome chr6 scaffold_3, whole genome shotgun sequence;	[G]	E3.2.1.21
Cla004341	15.05	2.8	2.38	6.97e-07	4.32e-05	up	PREDICTED: cytochrome P450 90A1 isoform X2 [Cucumis melo]	RecName: Full=Cytochrome P450 90A1 [Arabidopsis thaliana]	SubName: Full=Chromosome chr13 scaffold_48, whole genome shotgun sequence;	[Q]	CYP90A1, CPD
Cla012714	0.57	6.79	-3.36	7.17e-07	4.43e-05	down	PREDICTED: 26.5 kDa heat shock protein, mitochondrial [Cucumis melo]	RecName: Full=Small heat shock protein, chloroplastic; Flags: Precursor	SubName: Full=Chromosome chr9 scaffold_104, whole genome shotgun sequence;	[O]	HSP20
Cla004194	6.26	64.9	-3.35	7.54e-07	4.63e-05	down	PREDICTED: uncharacterized protein LOC103494923 [Cucumis melo]	_	_	_	_
Cla000745	39.87	9	2.13	7.64e-07	4.68e-05	up	PREDICTED: polygalacturonase inhibitor-like [Cucumis melo]	RecName: Full=Polygalacturonase inhibitor; AltName: Full=Polygalacturonase-inhibiting protein; Short=PGIG; Flags: Precursor [Pyrus communis]	SubName: Full=Chromosome chr8 scaffold_34, whole genome shotgun sequence;; Inhibitor of fung [...]	[T]	_
Cla004692	40.93	7.83	2.37	7.74e-07	4.72e-05	up	PREDICTED: WAT1-related protein At2g39510-like [Cucumis melo]	RecName: Full=WAT1-related protein At2g39510 [Arabidopsis thaliana]	hypothetical protein	[R]	_
Cla017302	140.69	43.48	1.69	7.81e-07	4.74e-05	up	PREDICTED: serine carboxypeptidase-like 35 [Cucumis melo]	RecName: Full=Serine carboxypeptidase-like 35; Flags: Precursor [Arabidopsis thaliana]	_	_	SCPL-II
Cla022174	7.71	1.43	2.35	8.21e-07	4.96e-05	up	PREDICTED: pentatricopeptide repeat-containing protein At4g33170-like [Cucumis sativus]	RecName: Full=Putative pentatricopeptide repeat-containing protein At3g01580 [Arabidopsis thaliana]	SubName: Full=Chromosome chr18 scaffold_1, whole genome shotgun sequence;	[R]	_
Cla014735	14.86	2.71	2.41	8.3e-07	5e-05	up	PREDICTED: uncharacterized protein LOC101203670 [Cucumis sativus]	RecName: Full=Probable inactive serine/threonine-protein kinase slob2; AltName: Full=Slowpoke-binding protein 2 [Dictyostelium discoideum]	hypothetical protein	[R]	_
Cla002905	6.91	0.13	4.91	9.27e-07	5.56e-05	up	PREDICTED: ankyrin repeat domain-containing protein 50-like [Cucumis melo]	RecName: Full=Ankyrin repeat domain-containing protein 17; AltName: Full=Gene trap ankyrin repeat protein; AltName: Full=Serologically defined breast cancer antig	hypothetical protein	[R]	_
Cla020330	46.64	11.04	2.07	9.46e-07	5.65e-05	up	PREDICTED: transcription factor bHLH49-like [Cucumis sativus]	RecName: Full=Transcription factor bHLH49; AltName: Full=Basic helix-loop-helix protein 49; Short=AtbHLH49; Short=bHLH 49; AltName: Full=Protein ACTIVATOR FOR CELL	_	_	_
Cla008197	180.84	595.7	-1.72	9.61e-07	5.72e-05	down	HSP18.2A [Citrullus lanatus]	RecName: Full=18.5 kDa class I heat shock protein; AltName: Full=HSP 18.5	HSP18.2 (heat shock protein 18.2); encodes a low molecular weight heat shock protein that co [...]	[O]	HSP20
Cla006639	258.81	78.25	1.72	1e-06	5.91e-05	up	PREDICTED: delta(8)-fatty-acid desaturase-like isoform 1 [Cucumis sativus]	RecName: Full=Delta(8)-fatty-acid desaturase 2; AltName: Full=Delta(8)-sphingolipid desaturase 2; AltName: Full=Sphingoid long-chain base desaturase 2; Short=Sphin	hypothetical protein	[I]	SLD
Cla012517	133.64	16.37	3.02	1e-06	5.91e-05	up	PREDICTED: uncharacterized protein LOC101210433 [Cucumis sativus]	RecName: Full=Thymidine kinase 2, mitochondrial; AltName: Full=Mt-TK; Flags: Precursor	SubName: Full=Chromosome chr18 scaffold_96, whole genome shotgun sequence;	[F]	_
Cla010783	14.53	54.81	-1.91	1.01e-06	5.91e-05	down	PREDICTED: serine carboxypeptidase-like 25 isoform X2 [Cucumis melo]	RecName: Full=Serine carboxypeptidase-like 25; Flags: Precursor [Arabidopsis thaliana]	SubName: Full=Chromosome chr14 scaffold_9, whole genome shotgun sequence;	[E]	SCPL-II
Cla016287	157.61	547.6	-1.8	1.02e-06	5.95e-05	down	1-aminocyclopropane-1-carboxylate oxidase 1 [Cucumis melo]	RecName: Full=1-aminocyclopropane-1-carboxylate oxidase 1; Short=ACC oxidase 1; AltName: Full=Ethylene-forming enzyme; Short=EFE; AltName: Full=PMEL1 [Cucumis melo]	SubName: Full=Chromosome undetermined scaffold_404, whole genome shotgun sequence;	[R]	E1.14.17.4
Cla006540	3.51	30.45	-3.08	1.02e-06	5.95e-05	down	PREDICTED: thaumatin-like protein [Prunus mume]	RecName: Full=Thaumatin-like protein; Flags: Precursor [Oryza sativa Japonica Group]	SubName: Full=Chromosome chr13 scaffold_17, whole genome shotgun sequence;	_	_
Cla009683	2.21	0.05	3.94	1.08e-06	6.25e-05	up	PREDICTED: protein CHUP1, chloroplastic [Cucumis melo]	RecName: Full=Protein CHUP1, chloroplastic; AltName: Full=Protein CHLOROPLAST UNUSUAL POSITIONING 1 [Arabidopsis thaliana]	hypothetical protein	_	_
Cla019057	2.75	14.18	-2.32	1.09e-06	6.33e-05	down	PREDICTED: respiratory burst oxidase homolog protein A-like isoform X1 [Cucumis melo]	RecName: Full=Respiratory burst oxidase homolog protein A; AltName: Full=NADPH oxidase RBOHA; AltName: Full=StRBOHA [Solanum tuberosum]	_	_	_
Cla004312	2137.97	8187.66	-1.94	1.11e-06	6.41e-05	down	HSP18.1B [Citrullus lanatus]	RecName: Full=17.8 kDa class I heat shock protein; AltName: Full=Clone DCHSP17.7	hypothetical protein	[O]	HSP20
Cla020039	0.71	7.85	-3.29	1.13e-06	6.46e-05	down	PREDICTED: protein ASPARTIC PROTEASE IN GUARD CELL 2-like [Cucumis melo]	RecName: Full=Protein ASPARTIC PROTEASE IN GUARD CELL 2; Short=AtASPG2; Flags: Precursor [Arabidopsis thaliana]	SubName: Full=Chromosome undetermined scaffold_133, whole genome shotgun sequence;	[O]	_
Cla016016	155.31	29.72	2.38	1.14e-06	6.51e-05	up	PREDICTED: thioredoxin M3, chloroplastic [Cucumis melo]	RecName: Full=Thioredoxin M3, chloroplastic; Short=AtTrxm3; AltName: Full=Protein GFP ARRESTED TRAFFICKING 1; Flags: Precursor [Arabidopsis thaliana]	thioredoxin m	[O]	trxA
Cla016614	24.39	5.95	2.02	1.16e-06	6.62e-05	up	PREDICTED: amidophosphoribosyltransferase 2, chloroplastic-like [Cucumis sativus]	RecName: Full=Amidophosphoribosyltransferase 2, chloroplastic; Short=AtATase2; Short=AtPURF2; Short=PRPP2; AltName: Full=Glutamine phosphoribosylpyrophosphate amido	SubName: Full=Chromosome chr3 scaffold_8, whole genome shotgun sequence;	[F]	purF, PPAT
Cla020400	2489.5	511.99	2.28	1.21e-06	6.84e-05	up	PREDICTED: ribulose bisphosphate carboxylase small chain, chloroplastic [Cucumis melo]	RecName: Full=Ribulose bisphosphate carboxylase small chain, chloroplastic; Short=RuBisCO small subunit; Flags: Precursor	ribulose bisphosphate carboxylase small chain 2B / RuBisCO small subunit 2B (RBCS-2B) (ATS2B [...]	[C]	rbcS
Cla007455	5.54	1	2.35	1.21e-06	6.86e-05	up	PREDICTED: LRR receptor-like serine/threonine-protein kinase ERECTA [Cucumis melo]	RecName: Full=LRR receptor-like serine/threonine-protein kinase ERECTA; AltName: Full=Protein QUANTITATIVE RESISTANCE TO PLECTOSPHAERELLA 1; AltName: Full=Protein	SubName: Full=Chromosome chr4 scaffold_6, whole genome shotgun sequence;	[T]	_
Cla016252	34.01	9.34	1.85	1.22e-06	6.88e-05	up	PREDICTED: pentatricopeptide repeat-containing protein At1g31920 [Cucumis melo]	RecName: Full=Pentatricopeptide repeat-containing protein At1g31920 [Arabidopsis thaliana]	SubName: Full=Chromosome chr2 scaffold_11, whole genome shotgun sequence;	[R]	_
Cla015022	3.11	0	5	1.43e-06	8.01e-05	up	PREDICTED: extensin-like isoform X1 [Cucumis melo]	RecName: Full=Leucine-rich repeat extensin-like protein 3; Short=AtLRX3; Short=LRR/EXTENSIN3; AltName: Full=Cell wall hydroxyproline-rich glycoprotein; Flags: Precu	_	_	_
Cla013734	8.41	0.25	4.59	1.45e-06	8.07e-05	up	PREDICTED: uncharacterized protein LOC103496464 isoform X1 [Cucumis melo]	_	_	_	_
Cla009835	83.4	259.6	-1.64	1.46e-06	8.13e-05	down	PREDICTED: germin-like protein 8-2 [Cucumis melo]	RecName: Full=Germin-like protein 8-2; AltName: Full=Germin-like protein 16; AltName: Full=Germin-like protein 3; Short=OsGER3; Flags: Precursor [Oryza sativa Japon	_	_	_
Cla015014	21.08	4.5	2.2	1.47e-06	8.16e-05	up	PREDICTED: protein trichome birefringence-like 26 [Cucumis melo]	RecName: Full=Protein trichome birefringence-like 25 [Arabidopsis thaliana]	hypothetical protein	_	_
Cla015204	112.94	34.99	1.69	1.51e-06	8.34e-05	up	PREDICTED: uncharacterized protein LOC101211727 [Cucumis sativus]	RecName: Full=Pheophytinase, chloroplastic; AltName: Full=Pheophytin pheophorbide hydrolase; AltName: Full=Protein CO-REGULATED WITH NYE1; Flags: Precursor [Arabidop	SubName: Full=Chromosome chr13 scaffold_45, whole genome shotgun sequence;	[R]	_
Cla020237	11.86	2.75	2.07	1.56e-06	8.55e-05	up	PREDICTED: filament-like plant protein 7-like [Cucumis sativus]	RecName: Full=Filament-like plant protein 7; Short=AtFPP7 [Arabidopsis thaliana]	hypothetical protein	_	_
Cla021379	129.95	607.27	-2.22	1.61e-06	8.82e-05	down	PREDICTED: uncharacterized protein LOC101206344 [Cucumis sativus]	_	SubName: Full=Putative uncharacterized protein;	_	_
Cla005526	5.03	0	5.68	1.76e-06	9.61e-05	up	PREDICTED: brassinosteroid-regulated protein BRU1-like [Cucumis sativus]	RecName: Full=Brassinosteroid-regulated protein BRU1; Flags: Precursor	SubName: Full=Chromosome chr11 scaffold_56, whole genome shotgun sequence;	[G]	E2.4.1.207
Cla015275	114.09	35.7	1.67	1.79e-06	9.74e-05	up	PREDICTED: uncharacterized protein LOC101208443 [Cucumis sativus]	_	_	_	_
Cla010629	29.95	7.74	1.94	1.82e-06	9.81e-05	up	PREDICTED: uncharacterized protein LOC103501548 isoform X1 [Cucumis melo]	_	hypothetical protein	[Z]	_
Cla006196	266.49	1550.36	-2.54	1.82e-06	9.81e-05	down	CEN-like protein 1-like [Cucumis sativus]	RecName: Full=CEN-like protein 1	hypothetical protein	[R]	_
Cla001254	4.74	0.31	3.56	1.84e-06	9.87e-05	up	PREDICTED: receptor-like protein kinase HAIKU2 [Cucumis melo]	RecName: Full=Receptor-like protein kinase HAIKU2; Flags: Precursor [Arabidopsis thaliana]	SubName: Full=Chromosome chr3 scaffold_95, whole genome shotgun sequence;	[T]	_
Cla005816	39.85	11.36	1.8	1.89e-06	0.000101	up	PREDICTED: 65-kDa microtubule-associated protein 6-like [Cucumis sativus]	RecName: Full=65-kDa microtubule-associated protein 6; Short=AtMAP65-6 [Arabidopsis thaliana]	SubName: Full=Chromosome chr1 scaffold_5, whole genome shotgun sequence;	[Z] [D]	PRC1
Cla008081	109.18	22.87	2.25	1.95e-06	0.000104	up	PREDICTED: uncharacterized protein LOC103486172 [Cucumis melo]	_	hypothetical protein	_	_
Cla000205	87.63	309.33	-1.82	1.99e-06	0.000106	down	PREDICTED: sorcin-like [Cucumis PREDICTED: sorcin-like [Cucumis sativus]	_	SubName: Full=Chromosome chr3 scaffold_8, whole genome shotgun sequence;	[T]	_
Cla016745	1.77	0.14	2.94	2e-06	0.000106	up	PREDICTED: ABC transporter G family member 32 [Cucumis melo]	RecName: Full=ABC transporter G family member 32; Short=ABC transporter ABCG.32; Short=AtABCG32; AltName: Full=Probable pleiotropic drug resistance protein 4 [Arab	hypothetical protein	[Q]	_
Cla022335	22.69	0.27	5.93	2.03e-06	0.000107	up	PREDICTED: pEARLI1-like lipid transfer protein 1 [Cucumis melo]	RecName: Full=14 kDa proline-rich protein DC2.15; Flags: Precursor	SubName: Full=Putative uncharacterized protein (Chromosome chr2 scaffold_241, whole genome s [...]	_	_
Cla006038	416	1397.57	-1.75	2.11e-06	0.000111	down	PREDICTED: BI1-like protein [Cucumis melo]	RecName: Full=BI1-like protein [Arabidopsis thaliana]	hypothetical protein	[T]	K06890
Cla022301	1.32	0	3.83	2.14e-06	0.000112	up	PREDICTED: probable boron transporter 6 isoform X1 [Malus domestica]	RecName: Full=Probable boron transporter 6 [Arabidopsis thaliana]	SubName: Full=Chromosome chr11 scaffold_13, whole genome shotgun sequence;	[P]	_
Cla003733	8.21	39.85	-2.27	2.15e-06	0.000112	down	PREDICTED: uncharacterized protein LOC103496014 [Cucumis melo]	_	SubName: Full=Chromosome chr12 scaffold_18, whole genome shotgun sequence;	_	_
Cla010103	76.05	18.83	2.01	2.21e-06	0.000115	up	PREDICTED: RING-H2 finger protein ATL46 [Cucumis melo]	RecName: Full=RING-H2 finger protein ATL47 [Arabidopsis thaliana]	_	_	_
Cla012910	60.09	195.21	-1.7	2.25e-06	0.000117	down	PREDICTED: mitochondria fission 1 protein-like [Cucumis sativus]	RecName: Full=Mitochondrial fission 1 protein A; AltName: Full=FIS1 homolog A; Short=AtFIS1a; AltName: Full=Protein BIGYIN 1 [Arabidopsis thaliana]	SubName: Full=Chromosome chr8 scaffold_106, whole genome shotgun sequence;	[M]	FIS1, TTC11, MDV2
Cla017172	76.57	10.9	2.8	2.28e-06	0.000117	up	PREDICTED: tryptophan synthase alpha chain-like [Cucumis melo]	RecName: Full=Tryptophan synthase alpha chain; AltName: Full=Indole synthase; AltName: Full=Indole-3-glycerol-phosphate lyase [Arabidopsis thaliana]	SubName: Full=Chromosome chr7 scaffold_31, whole genome shotgun sequence;	[E]	trpA
Cla002553	17.13	4.69	1.85	2.34e-06	0.00012	up	PREDICTED: transmembrane 9 superfamily member 4-like [Cucumis sativus]	RecName: Full=Transmembrane 9 superfamily member 4; Flags: Precursor [Mus musculus]	SubName: Full=Chromosome chr12 scaffold_47, whole genome shotgun sequence;	[U]	TM9SF2_4
Cla013991	210.03	64.29	1.71	2.35e-06	0.000121	up	PREDICTED: probable indole-3-acetic acid-amido synthetase GH3.1 [Cucumis melo]	RecName: Full=Probable indole-3-acetic acid-amido synthetase GH3.8; AltName: Full=Auxin-responsive GH3-like protein 8; Short=OsGH3-8 [Oryza sativa Japonica Group]	SubName: Full=Chromosome chr7 scaffold_20, whole genome shotgun sequence;	[S]	GH3
Cla013263	15.49	4.18	1.86	2.37e-06	0.000121	up	PREDICTED: exocyst complex component EXO70B1-like [Cucumis melo]	RecName: Full=Exocyst complex component EXO70B1; Short=AtExo70b1; AltName: Full=Exocyst subunit Exo70 family protein B1 [Arabidopsis thaliana]	SubName: Full=Chromosome chr6 scaffold_3, whole genome shotgun sequence;	[U]	EXOC7, EXO70
Cla022178	490.61	152.59	1.68	2.39e-06	0.000122	up	PREDICTED: auxin-responsive protein IAA9-like [Cucumis melo]	RecName: Full=Auxin-responsive protein IAA8; AltName: Full=Indoleacetic acid-induced protein 8 [Arabidopsis thaliana]	SubName: Full=Putative uncharacterized protein;	_	IAA
Cla015526	31.21	8.02	1.95	2.47e-06	0.000125	up	PREDICTED: uncharacterized protein LOC101213033 [Cucumis sativus]	_	_	_	_
Cla016453	85.36	26.29	1.7	2.56e-06	0.00013	up	PREDICTED: allene oxide cyclase 4, chloroplastic-like isoform X3 [Cucumis melo]	RecName: Full=Allene oxide cyclase 4, chloroplastic; Flags: Precursor [Arabidopsis thaliana]	SubName: Full=Putative uncharacterized protein;	_	AOC
Cla018800	7.8	0	6.3	2.6e-06	0.000131	up	PREDICTED: pathogenesis-related protein PR-1-like [Cucumis sativus]	RecName: Full=Pathogenesis-related protein PR-1; Flags: Precursor [Medicago truncatula]	hypothetical protein	[S]	_
Cla012585	37.98	10.85	1.8	2.67e-06	0.000134	up	PREDICTED: uncharacterized protein LOC101210356 [Cucumis sativus]	_	_	_	_
Cla022218	150.25	49.38	1.6	2.76e-06	0.000138	up	PREDICTED: tocopherol cyclase, chloroplastic isoform X1 [Cucumis melo]	RecName: Full=Tocopherol cyclase, chloroplastic; AltName: Full=Sucrose export defective 1; AltName: Full=Vitamin E pathway gene 1 protein; Flags: Precursor [Arabido	annotation not avaliable	[R]	VTE1, SXD1
Cla004462	0.06	2.28	-3.86	2.88e-06	0.000143	down	PREDICTED: inactive beta-amylase 4, chloroplastic-like [Cucumis sativus]	RecName: Full=Inactive beta-amylase 4, chloroplastic; AltName: Full=Inactive beta-amylase 6; Flags: Precursor [Arabidopsis thaliana]	SubName: Full=Chromosome chr19 scaffold_66, whole genome shotgun sequence;	_	E3.2.1.2
Cla012351	61.27	11.21	2.44	2.9e-06	0.000144	up	PREDICTED: cellulose synthase A catalytic subunit 2 [UDP-forming]	RecName: Full=Probable cellulose synthase A catalytic subunit 9 [UDP-forming]	cellulose synthase (EC:2.4.1.12)	[M]	CESA
Cla015514	99.56	24.21	2.04	2.98e-06	0.000147	up	PREDICTED: subtilisin-like protease [Cucumis melo]	RecName: Full=Subtilisin-like protease; AltName: Full=Cucumisin-like serine protease; Flags: Precursor [Arabidopsis thaliana]	hypothetical protein	[O]	_
Cla019566	2.16	0.08	3.63	2.98e-06	0.000147	up	PREDICTED: probable inositol transporter 2 [Cucumis melo]	RecName: Full=Probable inositol transporter 2 [Arabidopsis thaliana]	SubName: Full=Chromosome chr10 scaffold_43, whole genome shotgun sequence;	[G]	SLC2A13, ITR
Cla019052	3.86	0.44	2.88	3.07e-06	0.000151	up	PREDICTED: replication protein A 70 kDa DNA-binding subunit B [Cucumis melo]	RecName: Full=Replication protein A 70 kDa DNA-binding subunit D; Short=AtRPA70D; AltName: Full=AtRPA1-4; AltName: Full=Replication factor A protein 1D; AltName: F	annotation not avaliable	[L]	RFA1, RPA1, rpa
Cla021675	13.44	1.79	2.84	3.2e-06	0.000157	up	PREDICTED: glutamine synthetase leaf isozyme, chloroplastic [Cucumis melo]	RecName: Full=Glutamine synthetase leaf isozyme, chloroplastic; AltName: Full=Glutamate--ammonia ligase; AltName: Full=Isozyme delta; Flags: Precursor [Phaseolus vul	glutamine synthetase	[E]	glnA, GLUL
Cla012895	60.78	4.91	3.6	3.21e-06	0.000157	up	_	_	_	_	_
Cla009938	68.68	21.86	1.65	3.22e-06	0.000157	up	PREDICTED: protein NRT1/ PTR FAMILY 5.4 [Cucumis melo]	RecName: Full=Protein NRT1/ PTR FAMILY 5.4; Short=AtNPF5.4 [Arabidopsis thaliana]	SubName: Full=Chromosome undetermined scaffold_53, whole genome shotgun sequence;	[E]	SLC15A3_4, PHT
Cla013990	21.77	3.19	2.73	3.29e-06	0.000159	up	PREDICTED: probable indole-3-acetic acid-amido synthetase GH3.1-like [Cucumis sativus]	RecName: Full=Probable indole-3-acetic acid-amido synthetase GH3.2; AltName: Full=Auxin-responsive GH3-like protein 2; Short=OsGH3-2 [Oryza sativa Japonica Group]	GH3 family protein	[S]	GH3
Cla005528	17.47	1.86	3.17	3.31e-06	0.00016	up	brassinosteroid-regulated protein BRU1-like precursor [Cucumis melo]	RecName: Full=Probable xyloglucan endotransglucosylase/hydrolase protein 16; Short=At-XTH16; Short=XTH-16; Flags: Precursor [Arabidopsis thaliana]	hypothetical protein	[G]	E2.4.1.207
Cla013862	728.42	142.91	2.35	3.36e-06	0.000162	up	PREDICTED: acyl-[acyl-carrier-protein]	RecName: Full=Acyl-[acyl-carrier-protein]	RecName: Full=Acyl-[acyl-carrier protein] desaturase; EC=1.14.19.2;; Converts stearoyl-ACP t [...]	[U]	DESA1
Cla011396	859.56	3415.02	-1.99	3.44e-06	0.000165	down	PREDICTED: reticulon-like protein B2 [Cucumis melo]	RecName: Full=Reticulon-like protein B2; Short=AtRTNLB2; AltName: Full=VirB2-interacting protein 2 [Arabidopsis thaliana]	SubName: Full=Chromosome chr2 scaffold_132, whole genome shotgun sequence;	[U]	_
Cla010341	3.83	0	5.3	3.52e-06	0.000168	up	PREDICTED: homeobox-leucine zipper protein ATHB-20-like [Cucumis melo]	RecName: Full=Homeobox-leucine zipper protein ATHB-20; AltName: Full=HD-ZIP protein ATHB-20; AltName: Full=Homeodomain transcription factor ATHB-20 [Arabidopsis t	SubName: Full=Chromosome chr14 scaffold_21, whole genome shotgun sequence;	[K]	HD-ZIP
Cla005883	15.72	3.97	1.96	3.56e-06	0.00017	up	PREDICTED: protein NSP-INTERACTING KINASE 2-like [Cucumis melo]	RecName: Full=Protein NSP-INTERACTING KINASE 2; AltName: Full=LRR receptor-like serine/threonine-protein kinase NIK2; Flags: Precursor [Arabidopsis thaliana]	hypothetical protein	[T]	_
Cla000809	26.6	7.95	1.73	3.63e-06	0.000173	up	PREDICTED: ATP-citrate synthase alpha chain protein 1-like [Cucumis sativus]	RecName: Full=ATP-citrate synthase alpha chain protein 1; Short=ATP-citrate synthase A-1; AltName: Full=ATP-citrate lyase A-1; AltName: Full=Citrate cleavage enzym	ATP citrate (pro-S)-lyase (EC:2.3.3.8)	[C]	ACLY
Cla017841	10.07	1.97	2.3	3.78e-06	0.000179	up	PREDICTED: LOW QUALITY PROTEIN: interactor of constitutive active ROPs 3-like [Cucumis melo]	RecName: Full=Interactor of constitutive active ROPs 2, chloroplastic; AltName: Full=ROP-interactive partner 2; Flags: Precursor	_	_	_
Cla002815	1110.31	4077.03	-1.88	3.94e-06	0.000186	down	PREDICTED: bax inhibitor 1-like [Cucumis sativus]	RecName: Full=Bax inhibitor 1; Short=AtBI-1; Short=BI-1 [Arabidopsis thaliana]	hypothetical protein	[T]	_
Cla009675	137.88	17.68	2.96	4.04e-06	0.00019	up	PREDICTED: pyruvate decarboxylase isozyme 1-like [Cucumis sativus]	RecName: Full=Pyruvate decarboxylase 1; Short=PDC [Pisum sativum]	pyruvate decarboxylase (EC:4.1.1.1)	[H] [G]	E4.1.1.1, pdc
Cla009375	115.96	37.82	1.61	4.14e-06	0.000194	up	PREDICTED: neurogenic protein mastermind-like [Cucumis melo]	RecName: Full=Histidine-rich glycoprotein; Flags: Precursor	_	_	_
Cla015065	3.37	45.32	-3.71	4.19e-06	0.000195	down	PREDICTED: universal stress protein MJ0531-like [Cucumis sativus]	_	SubName: Full=Chromosome chr7 scaffold_42, whole genome shotgun sequence;	_	_
Cla023286	6.44	1.85	1.75	4.19e-06	0.000195	up	PREDICTED: putative callose synthase 8 [Cucumis melo]	RecName: Full=Putative callose synthase 8; AltName: Full=1,3-beta-glucan synthase; AltName: Full=Protein GLUCAN SYNTHASE-LIKE 4 [Arabidopsis thaliana]	_	_	CALS
Cla010649	29.4	8.28	1.82	4.28e-06	0.000199	up	PREDICTED: pentatricopeptide repeat-containing protein At5g21222-like [Cucumis sativus]	RecName: Full=Pentatricopeptide repeat-containing protein At5g21222; AltName: Full=SNF1-like protein kinase AtC401 [Arabidopsis thaliana]	SubName: Full=Chromosome chr11 scaffold_13, whole genome shotgun sequence;	[R]	PTCD1
Cla013166	59.03	18.8	1.65	4.38e-06	0.000202	up	PREDICTED: histone-lysine N-methyltransferase, H3 lysine-79 specific-like [Cucumis melo]	RecName: Full=Chromatin assembly factor 1 subunit A; Short=CAF-1 subunit A; AltName: Full=Chromatin assembly factor I p150 subunit; Short=CAF-I 150 kDa subunit; S	SubName: Full=Chromosome chr14 scaffold_26, whole genome shotgun sequence;	[U]	_
Cla023008	394.51	87.57	2.17	4.4e-06	0.000202	up	PREDICTED: aspartate aminotransferase, cytoplasmic [Cucumis melo]	RecName: Full=Aspartate aminotransferase 3, chloroplastic; AltName: Full=Protein YELLOW-LEAF-SPECIFIC GENE 4; AltName: Full=Transaminase A; Flags: Precursor [Arabido	aspartate transaminase (EC:2.6.1.1)	[E]	GOT1
Cla022165	6.3	0.39	3.7	4.41e-06	0.000202	up	PREDICTED: aspartic proteinase nepenthesin-1 [Cucumis melo]	RecName: Full=Aspartic proteinase nepenthesin-1; AltName: Full=Nepenthesin-I; Flags: Precursor [Nepenthes gracilis]	SubName: Full=Putative uncharacterized protein;	[O]	_
Cla005668	32.24	9.91	1.69	4.41e-06	0.000202	up	PREDICTED: uncharacterized protein LOC103490909 [Cucumis melo]	RecName: Full=Chorion class high-cysteine HCB protein 13; Short=HC-B.13; Flags: Precursor	_	_	_
Cla013756	3.22	18.69	-2.5	4.43e-06	0.000203	down	PREDICTED: probable receptor-like protein kinase At5g47070-like [Cucumis sativus]	RecName: Full=Receptor-like serine/threonine-protein kinase At3g01300 [Arabidopsis thaliana]	SubName: Full=Chromosome chr13 scaffold_17, whole genome shotgun sequence;	[T]	_
Cla007519	102.98	323	-1.65	4.44e-06	0.000203	down	uncharacterized protein LOC100499738 [Glycine max]	RecName: Full=Proteasome subunit beta type-2-A; AltName: Full=20S proteasome beta subunit D-1; AltName: Full=Proteasome component GB; AltName: Full=Proteasome subu	SubName: Full=Putative uncharacterized protein (Chromosome chr7 scaffold_31, whole genome sh [...]	[O]	PSMB2
Cla008735	11.03	1.2	3.1	4.47e-06	0.000203	up	PREDICTED: uncharacterized membrane protein At1g06890 [Cucumis melo]	RecName: Full=Uncharacterized membrane protein At1g06890 [Arabidopsis thaliana]	SubName: Full=Chromosome chr6 scaffold_3, whole genome shotgun sequence;	[G]	SLC35E3
Cla009261	145.41	31.87	2.19	4.55e-06	0.000206	up	PREDICTED: LOW QUALITY PROTEIN: beta-D-xylosidase 1-like [Cucumis melo]	RecName: Full=Beta-D-xylosidase 1; Short=AtBXL1; AltName: Full=Alpha-L-arabinofuranosidase; Flags: Precursor [Arabidopsis thaliana]	hypothetical protein	[G]	_
Cla017280	79.22	22.15	1.83	4.68e-06	0.000211	up	PREDICTED: cycloartenol-C-24-methyltransferase-like [Cucumis sativus]	RecName: Full=Cycloartenol-C-24-methyltransferase 1; AltName: Full=24-sterol C-methyltransferase 1; Short=Sterol C-methyltransferase 1 [Oryza sativa Japonica Group]	SubName: Full=Chromosome chr13 scaffold_45, whole genome shotgun sequence;	[Q]	E2.1.1.41, SMT1, ERG6
Cla010147	202.51	60.56	1.74	4.89e-06	0.000219	up	PREDICTED: LOW QUALITY PROTEIN: protein NRT1/ PTR FAMILY 2.13-like [Cucumis melo]	RecName: Full=Protein NRT1/ PTR FAMILY 2.13; Short=AtNPF2.13; AltName: Full=Nitrate transporter 1.7 [Arabidopsis thaliana]	SubName: Full=Chromosome chr1 scaffold_46, whole genome shotgun sequence;	[E]	_
Cla013090	4.73	0.24	3.85	4.89e-06	0.000219	up	PREDICTED: cyclin-D3-1-like [Cucumis sativus]	RecName: Full=Cyclin-D3-1; AltName: Full=Cyclin-delta-3; Short=Cyclin-d3; AltName: Full=G1/S-specific cyclin-D3-1; Short=CycD3;1 [Arabidopsis thaliana]	SubName: Full=Chromosome chr3 scaffold_8, whole genome shotgun sequence;	[D]	CYCD3
Cla015874	38.36	8.64	2.14	4.9e-06	0.000219	up	PREDICTED: probable transcription factor PosF21 [Cucumis melo]	RecName: Full=Transcription factor RF2a [Oryza sativa Japonica Group]	hypothetical protein	_	_
Cla005542	49.49	13.59	1.86	4.91e-06	0.000219	up	PREDICTED: probable LRR receptor-like serine/threonine-protein kinase At1g07650 [Cucumis melo]	RecName: Full=Probable LRR receptor-like serine/threonine-protein kinase At1g07650; Flags: Precursor [Arabidopsis thaliana]	SubName: Full=Chromosome chr12 scaffold_18, whole genome shotgun sequence;	[T]	_
Cla000754	47.42	143.94	-1.6	4.98e-06	0.000222	down	PREDICTED: ras-related protein RABC1-like isoform 1 [Cucumis sativus]	RecName: Full=Ras-related protein RABC1; Short=AtRABC1; AltName: Full=Ras-related protein Rab18; Short=AtRab18 [Arabidopsis thaliana]	SubName: Full=Chromosome chr18 scaffold_1, whole genome shotgun sequence;	[U]	RAB18
Cla009408	17.5	3.1	2.46	5e-06	0.000222	up	PREDICTED: probable serine/threonine-protein kinase WNK9 [Cucumis melo]	RecName: Full=Serine/threonine-protein kinase WNK1; Short=AtWNK1; AltName: Full=Protein kinase with no lysine 1 [Arabidopsis thaliana]	hypothetical protein	[T]	WNK, PRKWNK
Cla013037	0	3.41	-5.13	5.02e-06	0.000222	down	PREDICTED: nigrin b-like [Cucumis sativus]	RecName: Full=Nigrin b; AltName: Full=Agglutinin V; AltName: Full=SNAV; Contains: RecName: Full=Nigrin b A chain; AltName: Full=rRNA N-glycosidase; Contains: RecNam	_	_	_
Cla019104	6.74	0.17	4.65	5.12e-06	0.000226	up	PREDICTED: expansin-A1-like [Cucumis sativus]	RecName: Full=Expansin-A1; Short=AtEXPA1; AltName: Full=Alpha-expansin-1; Short=At-EXP1; Short=AtEx1; AltName: Full=Ath-ExpAlpha-1.2; Flags: Precursor [Arabidopsis	hypothetical protein	_	_
Cla014327	20.55	1.31	3.87	5.26e-06	0.000231	up	PREDICTED: rhodanese-like domain-containing protein 15, chloroplastic-like [Cucumis sativus]	RecName: Full=Rhodanese-like domain-containing protein 15, chloroplastic; AltName: Full=Protein DARK INDUCIBLE 1; AltName: Full=Senescence-associated protein 1; Sh	hypothetical protein	[P]	_
Cla006456	1755.08	547.25	1.68	5.5e-06	0.000241	up	tubulin, alpha 3, isoform CRA_b [Homo sapiens]	RecName: Full=Tubulin alpha chain	SubName: Full=Chromosome chr3 scaffold_95, whole genome shotgun sequence;; Tubulin is the ma [...]	[Z]	TUBA
Cla013419	1.17	8.9	-2.82	5.64e-06	0.000246	down	PREDICTED: uncharacterized protein LOC103496242 isoform X1 [Cucumis melo]	_	_	_	_
Cla016761	378.28	1084.53	-1.52	6.11e-06	0.000266	down	PREDICTED: multiprotein-bridging factor 1c [Cucumis melo]	RecName: Full=Multiprotein-bridging factor 1c [Arabidopsis thaliana]	MBF1C (MULTIPROTEIN BRIDGING FACTOR 1C); DNA binding / transcription coactivator/ transcript [...]	[K]	MBF1
Cla012888	3.58	135.85	-5.21	6.17e-06	0.000268	down	fatty acid desaturase [Chlamydomonas reinhardtii]	RecName: Full=Vegetative cell wall protein gp1; AltName: Full=Hydroxyproline-rich glycoprotein 1; Flags: Precursor [Chlamydomonas reinhardtii]	_	_	K12418
Cla010550	19.89	3.3	2.55	6.24e-06	0.00027	up	PREDICTED: UDP-glucuronate 4-epimerase 6-like [Cucumis sativus]	RecName: Full=UDP-glucuronate 4-epimerase 6; AltName: Full=UDP-glucuronic acid epimerase 6; Short=AtUGlcAE2 [Arabidopsis thaliana]	SubName: Full=Chromosome chr5 scaffold_58, whole genome shotgun sequence;	[M]	E5.1.3.6
Cla010213	6.48	1.54	2	6.28e-06	0.000271	up	PREDICTED: protein argonaute 7 [Cucumis melo]	RecName: Full=Protein argonaute 7; Short=OsAGO7; AltName: Full=Protein SHOOT ORGANIZATION 2; AltName: Full=Protein SHOOTLESS 4 [Oryza sativa Japonica Group]	argonaute protein group	[J]	ELF2C, AGO
Cla022427	71.01	0	9.47	6.53e-06	0.000281	up	PREDICTED: snakin-2-like [Cucumis melo]	RecName: Full=Snakin-2; Flags: Precursor [Solanum tuberosum]	GASA1 (GAST1 PROTEIN HOMOLOG 1); GA-responsive GAST1 protein homolog regulated by BR and GA [...]	_	_
Cla011753	10.07	173.39	-4.09	6.55e-06	0.000281	down	PREDICTED: uncharacterized protein LOC103493355 isoform X1 [Cucumis melo]	_	SubName: Full=Chromosome chr19 scaffold_4, whole genome shotgun sequence;	_	_
Cla017626	9.44	0.37	4.34	6.62e-06	0.000283	up	PREDICTED: aluminum-activated malate transporter 8-like [Cucumis melo]	RecName: Full=Aluminum-activated malate transporter 8; Short=AtALMT8 [Arabidopsis thaliana]	hypothetical protein	[R]	_
Cla008397	32.4	8.4	1.93	6.71e-06	0.000286	up	PREDICTED: aspartic proteinase nepenthesin-2-like [Cucumis sativus]	_	_	_	_
Cla014507	21.62	77.27	-1.83	6.76e-06	0.000287	down	PREDICTED: nuclear transcription factor Y subunit B-like [Cucumis sativus]	RecName: Full=Nuclear transcription factor Y subunit B-3; Short=AtNF-YB-3; AltName: Full=Transcriptional activator HAP3C [Arabidopsis thaliana]	SubName: Full=Chromosome chr7 scaffold_20, whole genome shotgun sequence;	[K]	_
Cla016727	20839.4	2674.23	2.96	6.86e-06	0.000291	up	PREDICTED: early nodulin-93-like [Cucumis sativus]	RecName: Full=Early nodulin-93; Short=N-93 [Glycine max]	SubName: Full=Putative uncharacterized protein;	_	_
Cla023306	5.36	16.97	-1.65	6.89e-06	0.000291	down	PREDICTED: alpha,alpha-trehalose-phosphate synthase [UDP-forming]	RecName: Full=Alpha,alpha-trehalose-phosphate synthase [UDP-forming]	hypothetical protein	[G]	TPS
Cla001442	11.11	0.51	4.19	7.08e-06	0.000298	up	PREDICTED: uncharacterized protein LOC101229086 [Cucumis sativus]	_	_	_	_
Cla008127	9.34	30.14	-1.68	7.24e-06	0.000304	down	PREDICTED: UDP-glycosyltransferase 87A1-like isoform X1 [Prunus mume]	RecName: Full=UDP-glycosyltransferase 87A1 [Arabidopsis thaliana]	UDP-glycosyltransferase family protein (EC:2.4.1.203)	[C] [G]	_
Cla018816	147.21	42.89	1.78	7.32e-06	0.000307	up	PREDICTED: probable xyloglucan endotransglucosylase/hydrolase protein 23 [Cucumis melo]	RecName: Full=Probable xyloglucan endotransglucosylase/hydrolase protein 23; Short=At-XTH23; Short=XTH-23; Flags: Precursor [Arabidopsis thaliana]	SubName: Full=Chromosome chr11 scaffold_56, whole genome shotgun sequence;	[G]	TCH4
Cla022677	154.5	42.9	1.85	7.4e-06	0.000309	up	PREDICTED: glycine dehydrogenase (decarboxylating), mitochondrial [Cucumis melo]	RecName: Full=Glycine dehydrogenase (decarboxylating), mitochondrial; AltName: Full=Glycine cleavage system P protein; AltName: Full=Glycine decarboxylase; AltName:	SubName: Full=Chromosome chr4 scaffold_6, whole genome shotgun sequence;	[E]	GLDC, gcvP
Cla021750	8.54	2.27	1.87	7.45e-06	0.00031	up	PREDICTED: putative E3 ubiquitin-protein ligase LIN-1-like [Cucumis sativus]	_	hypothetical protein	_	_
Cla019855	0.06	1.28	-3.06	7.6e-06	0.000316	down	PREDICTED: TMV resistance protein N-like [Cucumis sativus]	RecName: Full=TMV resistance protein N [Nicotiana glutinosa]	_	_	_
Cla020783	28.24	8.78	1.68	7.7e-06	0.000319	up	ADP-glucose pyrophosphorylase large subunit 2 [Citrullus lanatus subsp. vulgaris]	RecName: Full=Glucose-1-phosphate adenylyltransferase large subunit, chloroplastic/amyloplastic; AltName: Full=ADP-glucose pyrophosphorylase; AltName: Full=ADP-gluc	glucose-1-phosphate adenylyltransferase (EC:2.7.7.27); This protein plays a role in synthesi [...]	[G]	glgC
Cla005832	3.73	0.07	4.53	7.93e-06	0.000328	up	PREDICTED: glutamate decarboxylase 4-like [Cucumis sativus]	RecName: Full=Glutamate decarboxylase 4; Short=GAD 4 [Arabidopsis thaliana]	GAD4 (glutamate decarboxylase 4); calmodulin binding; glutamate decarboxylase 4 (GAD4); FUNC [...]	[E]	E4.1.1.15, gadB, gadA, GAD
Cla019380	84.06	25.64	1.71	7.99e-06	0.000329	up	PREDICTED: ATP synthase gamma chain, chloroplastic [Cucumis melo]	RecName: Full=ATP synthase gamma chain, chloroplastic; AltName: Full=F-ATPase gamma subunit; Flags: Precursor	SubName: Full=Putative uncharacterized protein;; Produces ATP from ADP in the presence of a [...]	[C]	ATPF1G, atpG
Cla017537	43.99	139.36	-1.66	8.04e-06	0.00033	down	PREDICTED: zinc finger CCCH domain-containing protein 14-like [Cucumis melo]	RecName: Full=Zinc finger CCCH domain-containing protein 14; Short=OsC3H14 [Oryza sativa Japonica Group]	SubName: Full=Putative uncharacterized protein (Chromosome chr13 scaffold_149, whole genome [...]	[R]	_
Cla002878	1.4	10.14	-2.77	8.05e-06	0.00033	down	PREDICTED: vacuolar amino acid transporter 1-like isoform X1 [Cucumis melo]	_	SubName: Full=Chromosome chr8 scaffold_106, whole genome shotgun sequence;	[E]	SLC32A, VGAT
Cla017634	175.86	582.27	-1.73	8.19e-06	0.000334	down	PREDICTED: uncharacterized protein LOC103339528 [Prunus mume]	_	_	_	_
Cla013585	109.01	31.81	1.77	8.27e-06	0.000337	up	PREDICTED: formimidoyltransferase-cyclodeaminase-like [Cucumis sativus]	_	SubName: Full=Chromosome chr12 scaffold_36, whole genome shotgun sequence;	[E]	_
Cla020449	21.23	3.55	2.55	8.41e-06	0.000341	up	PREDICTED: putative methyltransferase DDB_G0268948-like [Cucumis sativus]	_	SubName: Full=Chromosome chr6 scaffold_15, whole genome shotgun sequence;	[R]	_
Cla000152	711.89	195.52	1.86	8.74e-06	0.000354	up	PREDICTED: uncharacterized protein LOC103501744 [Cucumis melo]	_	photosystem I reaction center protein PsaO	[S]	psaO
Cla018155	118.36	497.47	-2.07	8.8e-06	0.000355	down	PREDICTED: 18.1 kDa class I heat shock protein-like [Cucumis melo]	RecName: Full=17.5 kDa class I heat shock protein; AltName: Full=HSP 17.5-E	hypothetical protein	[O]	HSP20
Cla023399	253.23	79.97	1.66	9.03e-06	0.000364	up	PREDICTED: protochlorophyllide reductase, chloroplastic [Cucumis melo]	RecName: Full=Protochlorophyllide reductase, chloroplastic; Short=PCR; AltName: Full=NADPH-protochlorophyllide oxidoreductase; Short=POR; Flags: Precursor	protochlorophyllide reductase (EC:1.3.1.33)	[Q]	E1.3.1.33, por
Cla002219	38.52	11.79	1.7	9.1e-06	0.000365	up	PREDICTED: probable methyltransferase PMT21 [Cucumis melo]	RecName: Full=Probable methyltransferase PMT21; AltName: Full=Protein EARLY-RESPONSIVE TO DEHYDRATION 3 [Arabidopsis thaliana]	SubName: Full=Putative uncharacterized protein;	[S]	_
Cla022281	36.5	11.11	1.71	9.74e-06	0.00039	up	PREDICTED: serine/threonine protein phosphatase 2A 57 kDa regulatory subunit B' iota isoform-like [Cucumis sativus]	RecName: Full=Serine/threonine protein phosphatase 2A 57 kDa regulatory subunit B' iota isoform; Short=AtB' iota; Short=PP2A, B' subunit, iota isoform [Arabidopsis	serine/threonine protein phosphatase 2A (PP2A) regulatory subunit B', putative; serine/threo [...]	[T]	PPP2R5
Cla018904	9.38	1.87	2.27	1.07e-05	0.000427	up	PREDICTED: lysosomal beta glucosidase-like [Cucumis sativus]	RecName: Full=Lysosomal beta glucosidase; Flags: Precursor [Dictyostelium discoideum]	hypothetical protein	[G]	bglX
Cla017638	245.7	70.06	1.81	1.1e-05	0.000437	up	PREDICTED: protein YLS9 [Cucumis melo]	RecName: Full=Protein YLS9; AltName: Full=Protein NDR1/HIN1-LIKE 10; Short=AtNHL10; AltName: Full=Protein YELLOW-LEAF-SPECIFIC GENE 9 [Arabidopsis thaliana]	_	_	_
Cla012411	13.47	40.48	-1.58	1.11e-05	0.000441	down	PREDICTED: DNA primase small subunit-like [Cucumis sativus]	RecName: Full=DNA primase small subunit [Schizosaccharomyces pombe 972h-]	RecName: Full=DNA primase; EC=2.7.7.-;	[L]	PRI1
Cla002795	11.17	2.45	2.14	1.12e-05	0.000442	up	PREDICTED: phosphatidylinositol 4-phosphate 5-kinase 1 [Cucumis melo]	RecName: Full=Phosphatidylinositol 4-phosphate 5-kinase 1; Short=AtPIP5K1; AltName: Full=1-phosphatidylinositol 4-phosphate kinase 1; AltName: Full=Diphosphoinosit	hypothetical protein	[T]	PIP5K
Cla011375	17.77	2.43	2.82	1.13e-05	0.000448	up	PREDICTED: ethylene-responsive transcription factor ERF061-like [Cucumis melo]	RecName: Full=Ethylene-responsive transcription factor ERF061 [Arabidopsis thaliana]	_	_	_
Cla005580	6.19	1.15	2.34	1.15e-05	0.00045	up	PREDICTED: uncharacterized protein LOC101206853 [Cucumis sativus]	_	_	_	_
Cla023172	24.6	71.24	-1.53	1.15e-05	0.00045	down	PREDICTED: uncharacterized protein LOC103487591 isoform X1 [Cucumis melo]	_	_	_	BRF1, GTF3B
Cla010883	8.78	32.94	-1.9	1.15e-05	0.000452	down	hypothetical protein OsI_20273 [Oryza sativa Indica Group]	RecName: Full=Calcium-dependent protein kinase 22 [Arabidopsis thaliana]	SubName: Full=Chromosome chr5 scaffold_124, whole genome shotgun sequence;	[T]	CPK
Cla013516	129.54	36.44	1.83	1.19e-05	0.000466	up	PREDICTED: 1-aminocyclopropane-1-carboxylate oxidase-like [Cucumis melo]	RecName: Full=1-aminocyclopropane-1-carboxylate oxidase; Short=ACC oxidase; AltName: Full=Ethylene-forming enzyme; Short=EFE	SubName: Full=Putative uncharacterized protein;	[R]	E1.14.17.4
Cla011227	30.5	8.06	1.91	1.23e-05	0.000479	up	PREDICTED: uncharacterized protein LOC103492301 [Cucumis melo]	_	SubName: Full=Chromosome chr11 scaffold_13, whole genome shotgun sequence;	[S]	_
Cla018964	17.93	62.76	-1.8	1.27e-05	0.000493	down	PREDICTED: uncharacterized protein LOC103494135 [Cucumis melo]	_	_	_	_
Cla007380	124.28	420.57	-1.76	1.28e-05	0.000497	down	PREDICTED: nucleolysin TIAR-like [Cucumis sativus]	RecName: Full=Glycine-rich RNA-binding protein 3, mitochondrial; Short=AtGR-RBP3; AltName: Full=AtRBG3; AltName: Full=Mitochondrial RNA-binding protein 2a; Short=At	SubName: Full=Putative uncharacterized protein (Chromosome chr19 scaffold_4, whole genome sh [...]	[A]	_
Cla011376	26.36	7.63	1.78	1.3e-05	0.000503	up	PREDICTED: probable polygalacturonase [Cucumis melo]	RecName: Full=Probable polygalacturonase; Short=PG; AltName: Full=Pectinase	hypothetical protein	[M]	_
Cla019242	11.88	3.13	1.89	1.31e-05	0.000503	up	PREDICTED: leucine-rich repeat receptor-like serine/threonine/tyrosine-protein kinase SOBIR1 [Cucumis melo]	RecName: Full=Leucine-rich repeat receptor-like serine/threonine/tyrosine-protein kinase SOBIR1; AltName: Full=Protein EVERSHED; AltName: Full=Protein SUPPRESSOR O	hypothetical protein	[T]	_
Cla012716	17.85	53.01	-1.56	1.31e-05	0.000503	down	PREDICTED: G-type lectin S-receptor-like serine/threonine-protein kinase SD2-5-like [Cucumis sativus]	RecName: Full=G-type lectin S-receptor-like serine/threonine-protein kinase SD2-5; AltName: Full=S-domain-2 (SD2) receptor kinase 5; Short=SD2-5; Flags: Precursor [	SubName: Full=Chromosome chr9 scaffold_104, whole genome shotgun sequence;	[T]	_
Cla018925	3.94	0.3	3.33	1.32e-05	0.000508	up	PREDICTED: phosphoethanolamine N-methyltransferase 1-like [Cucumis melo]	RecName: Full=Phosphoethanolamine N-methyltransferase [Spinacia oleracea]	SubName: Full=Chromosome chr17 scaffold_16, whole genome shotgun sequence;	[I]	E2.1.1.103, NMT
Cla005485	23.66	5.53	2.08	1.34e-05	0.000511	up	PREDICTED: zinc transporter 1 [Cucumis melo]	RecName: Full=Zinc transporter 1; AltName: Full=ZRT/IRT-like protein 1; Flags: Precursor [Arabidopsis thaliana]	ZIP transporter	[P]	SLC39A1_2_3, ZIP1_2_3
Cla020999	9.32	27.98	-1.58	1.37e-05	0.000524	down	PREDICTED: neurochondrin-like [Cucumis sativus]	_	_	_	_
Cla017010	39.27	0	8.62	1.39e-05	0.000531	up	PREDICTED: gibberellin-regulated protein 4-like [Cucumis sativus]	RecName: Full=Gibberellin-regulated protein 6; AltName: Full=GAST1 protein homolog 6; Flags: Precursor [Arabidopsis thaliana]	SubName: Full=Chromosome chr14 scaffold_21, whole genome shotgun sequence;	_	_
Cla015434	291.74	1253.59	-2.1	1.41e-05	0.000534	down	hypothetical protein ARALYDRAFT_474355 [Arabidopsis lyrata subsp. lyrata]	_	_	_	_
Cla018096	173.48	56.66	1.61	1.43e-05	0.00054	up	PREDICTED: AMP deaminase isoform X1 [Cucumis melo]	RecName: Full=AMP deaminase; Short=AtAMPD; AltName: Full=Protein EMBRYONIC FACTOR 1 [Arabidopsis thaliana]	_	_	AMPD
Cla001763	11.36	223.59	-4.29	1.44e-05	0.000545	down	_	_	_	_	_
Cla019399	1.77	0	4.23	1.47e-05	0.00055	up	PREDICTED: tryptophan synthase beta chain 2, chloroplastic-like [Cucumis sativus]	RecName: Full=Tryptophan synthase beta chain 2, chloroplastic; Flags: Precursor [Camptotheca acuminata]	SubName: Full=Chromosome chr10 scaffold_179, whole genome shotgun sequence;	[E]	trpB
Cla004756	65.32	21.32	1.61	1.47e-05	0.00055	up	PREDICTED: uncharacterized protein LOC103492482 [Cucumis melo]	_	SubName: Full=Putative uncharacterized protein;	_	_
Cla019154	2.18	0.18	3.01	1.47e-05	0.00055	up	PREDICTED: microtubule-associated protein TORTIFOLIA1 [Cucumis melo]	_	SubName: Full=Chromosome chr17 scaffold_12, whole genome shotgun sequence;	_	_
Cla022118	2.07	16.97	-2.98	1.47e-05	0.00055	down	PREDICTED: RING-H2 finger protein ATL54-like [Cucumis melo]	RecName: Full=RING-H2 finger protein ATL54 [Arabidopsis thaliana]	hypothetical protein	[O]	RNF38_44
Cla016744	4.32	0.57	2.73	1.49e-05	0.000556	up	PREDICTED: probable inactive receptor kinase At2g26730 [Cucumis melo]	RecName: Full=Probable inactive receptor kinase At2g26730; Flags: Precursor [Arabidopsis thaliana]	SubName: Full=Chromosome chr11 scaffold_13, whole genome shotgun sequence;	[T]	_
Cla013865	41.4	6.32	2.69	1.52e-05	0.000566	up	PREDICTED: bidirectional sugar transporter SWEET1-like [Cucumis sativus]	RecName: Full=Bidirectional sugar transporter SWEET1; Short=AtSWEET1 [Arabidopsis thaliana]	hypothetical protein	[R]	SLC50A, SWEET
Cla003175	21.69	6.25	1.78	1.53e-05	0.000568	up	PREDICTED: splicing factor 1 isoform X1 [Cucumis melo]	RecName: Full=Protein quaking [Gallus gallus]	SubName: Full=Chromosome chr6 scaffold_3, whole genome shotgun sequence;	[A]	SF1
Cla021932	408.76	106.47	1.94	1.55e-05	0.00057	up	catalase, partial [Cucurbita maxima]	RecName: Full=Catalase isozyme 2	annotation not avaliable	[P]	katE, CAT, catB, srpA
Cla005787	3.17	0	5.03	1.55e-05	0.00057	up	PREDICTED: cytochrome P450 CYP73A100-like [Cucumis melo]	RecName: Full=Cytochrome P450 CYP73A100 [Panax ginseng]	SubName: Full=Chromosome undetermined scaffold_184, whole genome shotgun sequence;	[Q]	CYP73A
Cla013266	2.34	0.19	3.09	1.55e-05	0.00057	up	PREDICTED: ankyrin repeat-containing protein At5g02620 isoform X1 [Cucumis melo]	RecName: Full=Ankyrin repeat-containing protein At5g02620 [Arabidopsis thaliana]	SubName: Full=Chromosome chr6 scaffold_3, whole genome shotgun sequence;	[R]	_
Cla020829	1.47	0	3.97	1.55e-05	0.00057	up	PREDICTED: endoglucanase 10 [Cucumis melo]	RecName: Full=Endoglucanase 10; AltName: Full=Endo-1,4-beta glucanase 10; Flags: Precursor [Arabidopsis thaliana]	SubName: Full=Chromosome chr18 scaffold_1, whole genome shotgun sequence;	_	_
Cla002196	7.31	0.39	3.92	1.63e-05	0.000598	up	PREDICTED: SEC14 cytosolic factor-like [Cucumis melo]	_	hypothetical protein	[I]	_
Cla017736	0.44	4.71	-3.14	1.65e-05	0.000602	down	PREDICTED: glucomannan 4-beta-mannosyltransferase 9-like [Cucumis sativus]	RecName: Full=Glucomannan 4-beta-mannosyltransferase 9; AltName: Full=Cellulose synthase-like protein A9; Short=AtCslA9; AltName: Full=Glucomannan synthase; AltNam	SubName: Full=Chromosome chr8 scaffold_23, whole genome shotgun sequence;	[M]	CSLA
Cla021823	3.68	27.57	-2.87	1.67e-05	0.000609	down	PREDICTED: methyltransferase-like protein 13 isoform X1 [Cucumis melo]	RecName: Full=Endothelin-converting enzyme 2; Short=ECE-2; Includes: RecName: Full=Methyltransferase-like region; Includes: RecName: Full=Endothelin-converting enz	hypothetical protein	[E]	_
Cla004744	0.32	5.91	-3.83	1.68e-05	0.000609	down	PREDICTED: uncharacterized protein LOC101211909 [Cucumis sativus]	RecName: Full=Tetraspanin-5 [Arabidopsis thaliana]	hypothetical protein	_	_
Cla002923	10.36	1.15	3.06	1.71e-05	0.000619	up	PREDICTED: LOW QUALITY PROTEIN: heat stress transcription factor B-3-like [Cucumis sativus]	RecName: Full=Heat stress transcription factor B-2b; AltName: Full=Heat stress transcription factor 2; Short=rHsf2; AltName: Full=Heat stress transcription factor	hypothetical protein	[K]	HSFF
Cla005223	28.58	7.11	1.99	1.75e-05	0.000632	up	PREDICTED: uncharacterized protein LOC103492164 [Cucumis melo]	_	SubName: Full=Chromosome chr14 scaffold_27, whole genome shotgun sequence;	[P]	_
Cla018222	5.73	1.04	2.36	1.76e-05	0.000632	up	PREDICTED: uncharacterized protein LOC103490100 [Cucumis melo]	_	_	_	_
Cla013386	17.26	3.23	2.38	1.76e-05	0.000632	up	PREDICTED: UDP-glycosyltransferase 87A1-like [Cucumis melo]	RecName: Full=UDP-glycosyltransferase 87A1 [Arabidopsis thaliana]	_	_	_
Cla019440	0.8	0	3.17	1.76e-05	0.000632	up	PREDICTED: uncharacterized protein LOC101230426 [Cucumis sativus]	RecName: Full=G-type lectin S-receptor-like serine/threonine-protein kinase SD1-1; AltName: Full=S-domain-1 (SD1) receptor kinase 1; Short=SD1-1; Flags: Precursor [	SubName: Full=Chromosome chr19 scaffold_4, whole genome shotgun sequence;	[T]	_
Cla016516	6.21	0.95	2.59	1.77e-05	0.000632	up	PREDICTED: uncharacterized protein LOC101215360 [Cucumis sativus]	RecName: Full=Protein LONGIFOLIA 1; AltName: Full=Protein TON1 RECRUITING MOTIF 2 [Arabidopsis thaliana]	_	_	_
Cla005530	14.53	2.32	2.6	1.78e-05	0.000632	up	PREDICTED: brassinosteroid-regulated protein BRU1-like [Cucumis sativus]	RecName: Full=Probable xyloglucan endotransglucosylase/hydrolase protein 16; Short=At-XTH16; Short=XTH-16; Flags: Precursor [Arabidopsis thaliana]	hypothetical protein	[G]	E2.4.1.207
Cla002296	97.92	5.96	4.01	1.78e-05	0.000632	up	PREDICTED: transcription factor UPBEAT1-like [Cucumis melo]	_	_	_	_
Cla009763	10.99	39.3	-1.83	1.82e-05	0.000647	down	PREDICTED: uncharacterized protein At2g34460, chloroplastic [Cucumis melo]	RecName: Full=Uncharacterized protein At2g34460, chloroplastic; Flags: Precursor [Arabidopsis thaliana]	Tic62-NAD(P)-related group II protein	[M] [G]	_
Cla018187	46.83	149.86	-1.68	1.86e-05	0.000659	down	PREDICTED: probable E3 ubiquitin-protein ligase HERC2-like [Cucumis sativus]	RecName: Full=Ultraviolet-B receptor UVR8; AltName: Full=Protein UV-B RESISTANCE 8; AltName: Full=RCC1 domain-containing protein UVR8 [Arabidopsis thaliana]	SubName: Full=Chromosome chr8 scaffold_23, whole genome shotgun sequence;	[S]	_
Cla011331	36.5	96.96	-1.41	1.87e-05	0.000662	down	PREDICTED: LOW QUALITY PROTEIN: embryogenesis-associated protein EMB8 [Cucumis melo]	RecName: Full=Embryogenesis-associated protein EMB8 [Picea glauca]	annotation not avaliable	[R]	K07019
Cla001964	23.14	7.66	1.58	1.9e-05	0.000671	up	PREDICTED: trihelix transcription factor GTL1 [Cucumis melo]	RecName: Full=Trihelix transcription factor GT-2; AltName: Full=Trihelix DNA-binding protein GT-2 [Arabidopsis thaliana]	hypothetical protein	[K]	_
Cla012997	99.85	269.55	-1.43	1.91e-05	0.000671	down	PREDICTED: THO complex subunit 7 homolog [Cucumis sativus]	RecName: Full=THO complex subunit 7A; AltName: Full=THO complex subunit 7; Short=AtTHO7 [Arabidopsis thaliana]	hypothetical protein	[S]	THOC7
Cla001814	249.86	64.27	1.96	1.92e-05	0.000673	up	PREDICTED: salicylic acid-binding protein 2-like [Cucumis sativus]	RecName: Full=Salicylic acid-binding protein 2; Short=NtSABP2; AltName: Full=Methyl salicylate esterase [Nicotiana tabacum]	hypothetical protein	_	_
Cla002788	51.78	7.76	2.72	1.95e-05	0.000684	up	nitrate reductase [NADH]	RecName: Full=Nitrate reductase [NADH]	nitrate reductase (NADPH) (EC:1.7.1.1)	[C]	NR
Cla015774	2458.31	460.2	2.42	1.98e-05	0.000691	up	PREDICTED: expansin-like A1-like [Cucumis sativus]	RecName: Full=Expansin-like A2; Short=At-EXPL2; Short=AtEXLA2; Short=AtEXPL2; AltName: Full=Ath-ExpBeta-2.2; Flags: Precursor [Arabidopsis thaliana]	hypothetical protein	_	_
Cla016662	380.55	1189.48	-1.64	2.01e-05	0.000699	down	PREDICTED: outer membrane lipoprotein blc-like [Cucumis sativus]	RecName: Full=Apolipoprotein D; Short=Apo-D; Short=ApoD; Flags: Precursor [Mus musculus]	SubName: Full=Temperature-induced lipocalin (Putative uncharacterized protein) (Chromosome u [...]	[M]	APOD
Cla012972	5.72	0.61	3.03	2.01e-05	0.000699	up	PREDICTED: cellulose synthase-like protein D3 [Cucumis melo]	RecName: Full=Cellulose synthase-like protein D3; Short=AtCslD3; AltName: Full=Protein KOJAK [Arabidopsis thaliana]	glycosyltransferase, CAZy family GT2 (EC:2.4.1.12)	[M]	_
Cla012607	5.24	0.75	2.66	2.02e-05	0.0007	up	PREDICTED: pentatricopeptide repeat-containing protein At2g15690-like [Cucumis melo]	RecName: Full=Pentatricopeptide repeat-containing protein At2g15690 [Arabidopsis thaliana]	SubName: Full=Chromosome chr3 scaffold_8, whole genome shotgun sequence;	[R]	_
Cla003276	94.62	22.67	2.06	2.12e-05	0.000734	up	PREDICTED: probable glycerophosphoryl diester phosphodiesterase 1 [Cucumis melo]	RecName: Full=Probable glycerophosphoryl diester phosphodiesterase 1; Flags: Precursor [Arabidopsis thaliana]	hypothetical protein	[C]	_
Cla023090	14.6	2.63	2.43	2.13e-05	0.000734	up	PREDICTED: amino acid permease 6-like [Cucumis sativus]	RecName: Full=Amino acid permease 6; AltName: Full=Amino acid transporter AAP6 [Arabidopsis thaliana]	SubName: Full=Chromosome chr18 scaffold_1, whole genome shotgun sequence;	[E]	_
Cla009733	1.16	0.08	2.81	2.15e-05	0.000739	up	PREDICTED: ABC transporter B family member 9 [Cucumis melo]	RecName: Full=ABC transporter B family member 21; Short=ABC transporter ABCB.21; Short=AtABCB21; AltName: Full=Multidrug resistance protein 17; AltName: Full=P-gl	SubName: Full=Chromosome chr7 scaffold_42, whole genome shotgun sequence;	[V]	ABCB1
Cla010856	2.07	19	-3.14	2.2e-05	0.000756	down	PREDICTED: probable phospholipid hydroperoxide glutathione peroxidase [Cucumis melo]	RecName: Full=Probable phospholipid hydroperoxide glutathione peroxidase; Short=PHGPx; AltName: Full=Salt-associated protein	glutathione peroxidase (EC:1.11.1.9)	[O]	E1.11.1.9
Cla020789	27.71	9.09	1.6	2.25e-05	0.00077	up	PREDICTED: transcription factor bHLH110-like [Cucumis sativus]	RecName: Full=Transcription factor bHLH110; AltName: Full=Basic helix-loop-helix protein 110; Short=AtbHLH110; Short=bHLH 110; AltName: Full=Transcription factor	_	_	_
Cla017597	8.79	0.99	3.03	2.25e-05	0.00077	up	PREDICTED: fasciclin-like arabinogalactan protein 17-like [Cucumis sativus]	RecName: Full=Fasciclin-like arabinogalactan protein 16; Flags: Precursor [Arabidopsis thaliana]	hypothetical protein	[W] [M]	_
Cla001819	5.31	0.72	2.73	2.26e-05	0.000771	up	PREDICTED: L-ascorbate oxidase homolog [Cucumis melo]	RecName: Full=L-ascorbate oxidase homolog; Flags: Precursor	SubName: Full=Chromosome undetermined scaffold_560, whole genome shotgun sequence;	[Q]	_
Cla010624	172.62	10.71	4	2.31e-05	0.000787	up	hypothetical protein PHAVU_004G162600g [Phaseolus vulgaris]	_	_	_	_
Cla002601	251.2	87.55	1.52	2.35e-05	0.000797	up	PREDICTED: malate synthase, glyoxysomal-like [Cucumis sativus]	RecName: Full=Malate synthase, glyoxysomal [Cucumis sativus]	MLS (MALATE SYNTHASE); malate synthase; Encodes a protein with malate synthase activity.	[C]	E2.3.3.9, aceB, glcB
Cla007801	11.08	1.1	3.22	2.39e-05	0.000809	up	PREDICTED: LOW QUALITY PROTEIN: probable pectinesterase/pectinesterase inhibitor 51 [Cucumis melo]	RecName: Full=Probable pectinesterase/pectinesterase inhibitor 51; Includes: RecName: Full=Pectinesterase inhibitor 51; AltName: Full=Pectin methylesterase inhibit	pectinesterase family protein (EC:3.1.1.11)	[G]	_
Cla008029	58.24	244.29	-2.07	2.43e-05	0.00082	down	PREDICTED: auxin-induced protein 6B-like [Cucumis melo]	RecName: Full=Auxin-induced protein 15A [Glycine max]	SAUR family protein	[K]	SAUR
Cla014721	7.86	30.62	-1.95	2.45e-05	0.000825	down	PREDICTED: gibberellin receptor GID1B [Cucumis melo]	RecName: Full=Gibberellin receptor GID1B; AltName: Full=AtCXE14; AltName: Full=Carboxylesterase 14; AltName: Full=GID1-like protein 2; AltName: Full=Protein GA INS	hypothetical protein	[V]	GID1
Cla015349	7.81	1.5	2.3	2.47e-05	0.000831	up	PREDICTED: clustered mitochondria protein homolog [Cucumis sativus]	RecName: Full=Clustered mitochondria protein; AltName: Full=Friendly mitochondria protein [Arabidopsis thaliana]	Putative uncharacterized protein	[R]	TIF31, CLU1
Cla007615	5.71	27.52	-2.25	2.51e-05	0.000843	down	PREDICTED: peroxygenase-like [Cucumis sativus]	RecName: Full=Peroxygenase; AltName: Full=Caleosin; Short=SiCLO [Sesamum indicum]	SubName: Full=Chromosome chr5 scaffold_2, whole genome shotgun sequence;	[S]	PXG
Cla012010	80.82	15.37	2.39	2.54e-05	0.000849	up	PREDICTED: solute carrier family 40 member 2-like [Cucumis sativus]	RecName: Full=Solute carrier family 40 member 1; AltName: Full=Ferroportin-1; AltName: Full=Iron-regulated transporter 1; Short=AtIREG1 [Arabidopsis thaliana]	SubName: Full=Putative uncharacterized protein (Chromosome chr8 scaffold_88, whole genome sh [...]	[P]	SLC40A1, FPN1
Cla018038	1.57	8.33	-2.34	2.6e-05	0.000868	down	PREDICTED: WEB family protein At2g38370 isoform X1 [Cucumis melo]	RecName: Full=WEB family protein At2g38370 [Arabidopsis thaliana]	_	_	_
Cla016831	21.84	4.2	2.35	2.62e-05	0.000872	up	PREDICTED: probable polyamine oxidase 5 [Cucumis melo]	RecName: Full=Probable polyamine oxidase 5; Short=AtPAO5 [Arabidopsis thaliana]	SubName: Full=Putative uncharacterized protein;	[H]	SMOX, PAO5
Cla002402	21.13	4.87	2.1	2.69e-05	0.00089	up	PREDICTED: uncharacterized calcium-binding protein At1g02270-like [Malus domestica]	RecName: Full=Uncharacterized calcium-binding protein At1g02270 [Arabidopsis thaliana]	_	_	_
Cla008828	343.56	124.86	1.46	2.69e-05	0.00089	up	PREDICTED: uncharacterized protein LOC103490759 [Cucumis melo]	_	SubName: Full=Chromosome chr2 scaffold_11, whole genome shotgun sequence;	_	_
Cla011966	39.73	8.06	2.29	2.69e-05	0.00089	up	PREDICTED: Fanconi anemia group M protein isoform X1 [Cucumis melo]	_	_	_	FANCM
Cla003920	25.36	6.07	2.05	2.73e-05	0.000902	up	PREDICTED: probable ribose-5-phosphate isomerase-like [Cucumis sativus]	RecName: Full=Probable ribose-5-phosphate isomerase 1; AltName: Full=Phosphoriboisomerase 1; AltName: Full=Protein RADIAL SWELLING 10 [Arabidopsis thaliana]	SubName: Full=Putative uncharacterized protein;	[G]	rpiA
Cla006257	2.8	0.05	4.23	2.75e-05	0.000905	up	PREDICTED: uncharacterized protein LOC103483997 [Cucumis melo]	_	EXL3 (EXORDIUM LIKE 3); EXORDIUM LIKE 3 (EXL3); FUNCTIONS IN: molecular_function unknown; IN [...]	_	_
Cla014949	4.17	1.13	1.79	2.8e-05	0.000921	up	PREDICTED: uncharacterized protein LOC103497550 [Cucumis melo]	RecName: Full=E1A-binding protein p400; AltName: Full=CAG repeat protein 32; AltName: Full=Domino homolog; Short=hDomino; AltName: Full=Trinucleotide repeat-conta	_	_	_
Cla023271	30.3	10.2	1.56	2.82e-05	0.000925	up	PREDICTED: anthocyanidin 3-O-glucosyltransferase 1-like [Cucumis sativus]	RecName: Full=UDP-glucose flavonoid 3-O-glucosyltransferase 6; AltName: Full=Flavonol 3-O-glucosyltransferase 6; Short=FaGT6	_	_	_
Cla011334	3.38	0	5.12	2.83e-05	0.000925	up	PREDICTED: uncharacterized protein LOC101203014 [Cucumis sativus]	_	_	_	_
Cla014434	267.15	13.64	4.28	2.88e-05	0.000939	up	PREDICTED: aspartic proteinase-like isoform X1 [Cucumis melo]	RecName: Full=Aspartic proteinase; Flags: Precursor [Cucurbita pepo]	hypothetical protein	[O]	E3.4.23.40
Cla008498	9.99	2.16	2.16	2.92e-05	0.000951	up	PREDICTED: cytochrome P450 86B1-like [Cucumis sativus]	RecName: Full=Cytochrome P450 94A2; AltName: Full=P450-dependent fatty acid omega-hydroxylase	_	_	_
Cla012970	29.47	8.44	1.79	2.95e-05	0.000955	up	PREDICTED: uncharacterized protein DDB_G0274915-like [Cucumis melo]	RecName: Full=Nuclear envelope pore membrane protein POM 121; AltName: Full=Nucleoporin Nup121; AltName: Full=Pore membrane protein of 121 kDa; AltName: Full=p145 [Ra	_	_	NUP98, ADAR2, NUP116
Cla014516	37.83	11.98	1.65	2.95e-05	0.000955	up	PREDICTED: scarecrow-like protein 4 [Cucumis melo]	RecName: Full=Scarecrow-like protein 4; Short=AtSCL4; AltName: Full=GRAS family protein 32; Short=AtGRAS-32 [Arabidopsis thaliana]	SubName: Full=Chromosome chr4 scaffold_32, whole genome shotgun sequence;	_	_
Cla017934	234.9	77.4	1.6	2.96e-05	0.000958	up	PREDICTED: uncharacterized protein LOC101202748 [Cucumis sativus]	RecName: Full=Protein piccolo; AltName: Full=Aczonin; AltName: Full=Brain-derived HLMN protein; AltName: Full=Multidomain presynaptic cytomatrix protein [Mus muscu	SubName: Full=Chromosome chr6 scaffold_25, whole genome shotgun sequence;	_	_
Cla002877	5.71	0.76	2.75	2.98e-05	0.000961	up	PREDICTED: vacuolar amino acid transporter 1-like [Cucumis sativus]	_	_	_	SLC32A, VGAT
Cla000959	185.31	65.98	1.49	3.03e-05	0.000976	up	PREDICTED: OTU domain-containing protein 5-B [Cucumis melo]	RecName: Full=OTU domain-containing protein 5; AltName: Full=Deubiquitinating enzyme A; Short=DUBA [Xenopus (Silurana) tropicalis]	SubName: Full=Chromosome undetermined scaffold_87, whole genome shotgun sequence;	[O] [T]	OTUD5, DUBA
Cla011155	4.6	0.76	2.46	3.08e-05	0.000989	up	PREDICTED: subtilisin-like protease [Cucumis melo]	RecName: Full=Subtilisin-like protease; AltName: Full=Cucumisin-like serine protease; Flags: Precursor [Arabidopsis thaliana]	hypothetical protein	[O]	_
Cla023089	15.21	5.32	1.5	3.13e-05	0.001	up	PREDICTED: LOW QUALITY PROTEIN: receptor-like protein kinase HSL1 [Cucumis melo]	RecName: Full=Receptor-like protein kinase HAIKU2; Flags: Precursor [Arabidopsis thaliana]	hypothetical protein	[T]	_
Cla014099	6.25	1.59	1.91	3.17e-05	0.00101	up	PREDICTED: putative U-box domain-containing protein 50-like [Cucumis sativus]	RecName: Full=Putative U-box domain-containing protein 50; AltName: Full=Plant U-box protein 50 [Arabidopsis thaliana]	SubName: Full=Chromosome undetermined scaffold_340, whole genome shotgun sequence;	[S]	_
Cla005621	28.19	89.63	-1.67	3.19e-05	0.00102	down	PREDICTED: 1-aminocyclopropane-1-carboxylate oxidase-like isoform X1 [Cucumis melo]	RecName: Full=1-aminocyclopropane-1-carboxylate oxidase; Short=ACC oxidase; Short=Ddaco; AltName: Full=Ethylene-forming enzyme; Short=EFE [Dictyostelium discoideum	SubName: Full=Putative uncharacterized protein;	[R]	_
Cla015825	7.59	33.53	-2.13	3.19e-05	0.00102	down	PREDICTED: probable BOI-related E3 ubiquitin-protein ligase 2 [Cucumis melo]	_	hypothetical protein	[O]	BOI
Cla008298	25.89	6.52	1.97	3.24e-05	0.00103	up	PREDICTED: mitogen-activated protein kinase homolog NTF6-like [Cucumis sativus]	RecName: Full=Mitogen-activated protein kinase homolog NTF6; AltName: Full=P43	SubName: Full=Chromosome chr6 scaffold_3, whole genome shotgun sequence;	[T]	MAPK1_3
Cla011558	9.12	1.82	2.26	3.3e-05	0.00104	up	PREDICTED: monocopper oxidase-like protein SKU5 [Cucumis melo]	RecName: Full=Monocopper oxidase-like protein SKU5; AltName: Full=Skewed roots; Flags: Precursor [Arabidopsis thaliana]	hypothetical protein	[Q]	_
Cla004148	140.91	875.51	-2.63	3.37e-05	0.00107	down	PREDICTED: F-box protein PP2-B10-like [Cucumis melo]	RecName: Full=F-box protein At2g02240 [Arabidopsis thaliana]	_	_	_
Cla019300	44.67	13.53	1.72	3.5e-05	0.0011	up	PREDICTED: bidirectional sugar transporter SWEET10-like [Cucumis melo]	RecName: Full=Bidirectional sugar transporter SWEET10; Short=AtSWEET10 [Arabidopsis thaliana]	SubName: Full=Chromosome chr17 scaffold_16, whole genome shotgun sequence;	[R]	SLC50A, SWEET
Cla001897	166.53	49.09	1.76	3.51e-05	0.00111	up	PREDICTED: uncharacterized protein LOC101204368 [Cucumis sativus]	_	SubName: Full=Chromosome chr5 scaffold_2, whole genome shotgun sequence;	[I]	_
Cla015508	27.29	9.68	1.49	3.53e-05	0.00111	up	PREDICTED: 1-phosphatidylinositol-3-phosphate 5-kinase FAB1B isoform X1 [Cucumis melo]	RecName: Full=1-phosphatidylinositol-3-phosphate 5-kinase FAB1B; Short=Phosphatidylinositol 3-phosphate 5-kinase; AltName: Full=FYVE finger-containing phosphoinosi	_	_	PIKFYVE, FAB1
Cla005437	310.53	1044.63	-1.75	3.56e-05	0.00112	down	PREDICTED: 60S ribosomal protein L27-like [Cucumis sativus]	RecName: Full=60S ribosomal protein L27 [Pisum sativum]	RecName: Full=60S ribosomal protein L27;	[J]	RP-L27e, RPL27
Cla003626	234.51	81.71	1.52	3.58e-05	0.00112	up	PREDICTED: pre-mRNA-splicing factor ISY1 homolog [Cucumis melo]	RecName: Full=Pre-mRNA-splicing factor ISY1 homolog	unknown protein; FUNCTIONS IN: molecular_function unknown; INVOLVED IN: biological_process u [...]	[A]	ISY1
Cla022112	752.59	1994.54	-1.41	3.61e-05	0.00113	down	TPA: hypothetical protein ZEAMMB73_730567 [Zea mays]	RecName: Full=Histone H3.3; AltName: Full=Histone H3.2 [Arabidopsis thaliana]	annotation not avaliable	[B]	H3
Cla022224	5.21	1	2.27	3.63e-05	0.00113	up	PREDICTED: myb-related protein 3R-1 [Cucumis melo]	RecName: Full=Myb-related protein 3R-1; AltName: Full=Plant c-MYB-like protein 1; Short=Protein PC-MYB1 [Arabidopsis thaliana]	SubName: Full=Chromosome chr4 scaffold_6, whole genome shotgun sequence;	[K]	MYB
Cla008102	46.34	12.53	1.88	3.64e-05	0.00113	up	PREDICTED: uncharacterized protein LOC103340921 [Prunus mume]	_	hypothetical protein	[L]	_
Cla011551	131.96	42.19	1.64	3.64e-05	0.00113	up	PREDICTED: 21 kDa protein-like [Cucumis sativus]	RecName: Full=21 kDa protein; AltName: Full=1.2 protein; Flags: Precursor	_	_	_
Cla009901	161.48	525.24	-1.7	3.68e-05	0.00114	down	PREDICTED: uncharacterized protein LOC103484241 [Cucumis melo]	_	SubName: Full=Chromosome chr1 scaffold_5, whole genome shotgun sequence;	_	_
Cla021482	22.16	5.13	2.09	3.71e-05	0.00115	up	PREDICTED: 28 kDa ribonucleoprotein, chloroplastic [Cucumis melo]	RecName: Full=28 kDa ribonucleoprotein, chloroplastic; Short=28RNP	SubName: Full=Chromosome chr5 scaffold_2, whole genome shotgun sequence;	[A]	_
Cla012911	51.53	138.9	-1.43	3.72e-05	0.00115	down	PREDICTED: tubulin-folding cofactor B isoform X1 [Cucumis melo]	RecName: Full=Tubulin-folding cofactor B; Short=AtTFCB; AltName: Full=Protein EMBRYO DEFECTIVE 2804 [Arabidopsis thaliana]	SubName: Full=Chromosome chr8 scaffold_106, whole genome shotgun sequence;	[O]	TBCB, CKAP1, ALF1
Cla013876	2.28	0.1	3.59	3.79e-05	0.00117	up	PREDICTED: pentatricopeptide repeat-containing protein At1g43980, mitochondrial-like [Cucumis sativus]	RecName: Full=Pentatricopeptide repeat-containing protein At1g43980, mitochondrial; Flags: Precursor [Arabidopsis thaliana]	SubName: Full=Chromosome chr18 scaffold_1, whole genome shotgun sequence;	[R]	_
Cla018554	1.29	0.08	2.93	3.86e-05	0.00118	up	PREDICTED: protein LONGIFOLIA 1-like [Cucumis melo]	RecName: Full=Protein LONGIFOLIA 1; AltName: Full=Protein TON1 RECRUITING MOTIF 2 [Arabidopsis thaliana]	_	_	_
Cla000883	0.26	2.63	-2.94	3.96e-05	0.00121	down	PREDICTED: uncharacterized protein LOC103494942 [Cucumis melo]	_	hypothetical protein	[R]	_
Cla018150	26.34	4.77	2.44	4e-05	0.00122	up	PREDICTED: probable glutathione S-transferase-like [Cucumis sativus]	RecName: Full=Glutathione S-transferase U8; Short=AtGSTU8; AltName: Full=GST class-tau member 8 [Arabidopsis thaliana]	SubName: Full=Chromosome chr8 scaffold_23, whole genome shotgun sequence;	[O]	GST, gst
Cla007700	196.9	4.96	5.28	4.1e-05	0.00125	up	PREDICTED: uncharacterized protein LOC103495564 [Cucumis melo]	_	_	_	_
Cla019224	286.17	56.58	2.34	4.1e-05	0.00125	up	hypothetical protein VITISV_023592 [Vitis vinifera]	RecName: Full=Histamine oxidase; AltName: Full=Copper amine oxidase	SubName: Full=Chromosome undetermined scaffold_235, whole genome shotgun sequence;	[Q]	AOC3, AOC2, tynA
Cla010854	49.27	13.86	1.82	4.13e-05	0.00125	up	PREDICTED: probable aldo-keto reductase 2 [Cucumis melo]	RecName: Full=Probable aldo-keto reductase 2 [Oryza sativa Japonica Group]	SubName: Full=Chromosome chr5 scaffold_67, whole genome shotgun sequence;	[C]	_
Cla023395	15.95	43.81	-1.45	4.13e-05	0.00125	down	PREDICTED: probable E3 ubiquitin-protein ligase HERC2-like [Cucumis sativus]	RecName: Full=Secretion-regulating guanine nucleotide exchange factor [Bos taurus]	hypothetical protein	[S]	_
Cla014773	2.99	0	4.95	4.15e-05	0.00125	up	PREDICTED: uncharacterized protein LOC101209224 [Cucumis sativus]	RecName: Full=Uncharacterized 24.1 kDa protein in LEF4-P33 intergenic region [Autographa californica nucleopolyhedrovirus]	_	_	_
Cla001896	95.99	20.62	2.21	4.15e-05	0.00125	up	PREDICTED: uncharacterized protein LOC103499378 isoform X1 [Cucumis melo]	_	_	_	_
Cla008264	192.48	531.71	-1.47	4.25e-05	0.00128	down	PREDICTED: phenolic glucoside malonyltransferase 2-like [Cucumis sativus]	RecName: Full=Phenolic glucoside malonyltransferase 1 [Arabidopsis thaliana]	_	_	_
Cla012878	120.16	43.6	1.46	4.25e-05	0.00128	up	PREDICTED: phospho-2-dehydro-3-deoxyheptonate aldolase 2, chloroplastic-like [Cucumis melo]	RecName: Full=Phospho-2-dehydro-3-deoxyheptonate aldolase 2, chloroplastic; AltName: Full=3-deoxy-D-arabino-heptulosonate 7-phosphate synthase 2; AltName: Full=DAHP	DHS2 (3-deoxy-d-arabino-heptulosonate 7-phosphate synthase); 3-deoxy-7-phosphoheptulonate sy [...]	[E]	E2.5.1.54, aroF, aroG, aroH
Cla021795	24.66	7.98	1.61	4.26e-05	0.00128	up	PREDICTED: psbB mRNA maturation factor Mbb1, chloroplastic-like [Cucumis sativus]	RecName: Full=PsbB mRNA maturation factor Mbb1, chloroplastic; Flags: Precursor [Chlamydomonas reinhardtii]	SubName: Full=Chromosome chr5 scaffold_64, whole genome shotgun sequence;	[R]	_
Cla007737	6.07	0.76	2.84	4.27e-05	0.00128	up	PREDICTED: F-box/kelch-repeat protein At1g16250-like [Cucumis sativus]	RecName: Full=Kelch-like protein 31; AltName: Full=Kelch repeat and BTB domain-containing protein 1; AltName: Full=Kelch-like protein KLHL [Mus musculus]	_	_	_
Cla016877	25.41	7.67	1.72	4.3e-05	0.00128	up	PREDICTED: uridine-cytidine kinase C-like [Cucumis sativus]	RecName: Full=Uridine-cytidine kinase C; AltName: Full=Cytidine monophosphokinase C; AltName: Full=Uridine monophosphokinase C [Dictyostelium discoideum]	_	_	_
Cla010837	4.98	0.84	2.43	4.32e-05	0.00129	up	PREDICTED: probably inactive leucine-rich repeat receptor-like protein kinase At3g28040 [Cucumis melo]	RecName: Full=Probably inactive leucine-rich repeat receptor-like protein kinase At3g28040; Flags: Precursor [Arabidopsis thaliana]	SubName: Full=Chromosome chr5 scaffold_67, whole genome shotgun sequence;	[T]	_
Cla013205	269.26	75.83	1.83	4.47e-05	0.00133	up	UTP--glucose-1-phosphate uridylyltransferase [Cucumis melo]	RecName: Full=UTP--glucose-1-phosphate uridylyltransferase; AltName: Full=UDP-glucose pyrophosphorylase; Short=UDPGP; Short=UGPase [Musa acuminata]	UTP--glucose-1-phosphate uridylyltransferase (EC:2.7.7.9)	[G]	UGP2, galU, galF
Cla014528	28.6	7.3	1.95	4.56e-05	0.00135	up	PREDICTED: F-box protein At5g49610-like [Cucumis melo]	_	_	_	_
Cla006979	248.64	720.91	-1.54	4.62e-05	0.00137	down	PREDICTED: protein TRI1-like [Cucumis melo]	_	SubName: Full=Putative uncharacterized protein (Chromosome chr6 scaffold_28, whole genome sh [...]	[K]	UAF30, SPP27
Cla022515	25.18	5.5	2.18	4.76e-05	0.00141	up	PREDICTED: uncharacterized protein LOC101220556 [Cucumis sativus]	_	SubName: Full=Chromosome chr18 scaffold_1, whole genome shotgun sequence;	_	_
Cla019660	8.19	1.37	2.49	4.77e-05	0.00141	up	PREDICTED: probable LRR receptor-like serine/threonine-protein kinase At2g24230-like [Vitis vinifera]	RecName: Full=Probable LRR receptor-like serine/threonine-protein kinase At2g24230; Flags: Precursor [Arabidopsis thaliana]	hypothetical protein	[T]	_
Cla001496	14.22	64.88	-2.18	4.79e-05	0.00141	down	PREDICTED: bidirectional sugar transporter SWEET15-like [Cucumis sativus]	RecName: Full=Bidirectional sugar transporter SWEET15; Short=AtSWEET15; AltName: Full=Senescence-associated protein 29 [Arabidopsis thaliana]	hypothetical protein	[R]	SLC50A, SWEET
Cla016429	64.54	22.95	1.49	4.81e-05	0.00141	up	PREDICTED: uncharacterized protein LOC103496635 [Cucumis melo]	RecName: Full=Uncharacterized protein At5g05190 [Arabidopsis thaliana]	_	_	_
Cla008783	185.03	58.89	1.65	4.87e-05	0.00143	up	PREDICTED: protein NRT1/ PTR FAMILY 7.3-like [Cucumis melo]	RecName: Full=Protein NRT1/ PTR FAMILY 7.3; Short=AtNPF7.3; AltName: Full=Nitrate transporter 1.5 [Arabidopsis thaliana]	hypothetical protein	[E]	_
Cla022998	101.68	38.76	1.39	4.87e-05	0.00143	up	PREDICTED: GTP-binding protein At2g22870-like [Cucumis sativus]	RecName: Full=GTP-binding protein At2g22870; AltName: Full=Protein EMBRYO DEFECTIVE 2001 [Arabidopsis thaliana]	GTP binding; GTP binding; FUNCTIONS IN: GTP binding; INVOLVED IN: biological_process unknown [...]	[R]	engB
Cla009818	1.43	0.25	2.13	4.88e-05	0.00143	up	PREDICTED: ABC transporter C family member 12-like [Cucumis melo]	RecName: Full=ABC transporter C family member 2; Short=ABC transporter ABCC.2; Short=AtABCC2; AltName: Full=ATP-energized glutathione S-conjugate pump 2; AltName: F	multidrug resistance protein ABC transporter family	[V]	_
Cla008053	7.13	1.73	1.98	4.97e-05	0.00145	up	PREDICTED: multiple C2 and transmembrane domain-containing protein 1-like [Cucumis melo]	_	C2 domain-containing protein; C2 domain-containing protein; FUNCTIONS IN: molecular_function [...]	[R]	_
Cla010653	23.64	8.27	1.5	5.02e-05	0.00146	up	PREDICTED: probable peptide transporter At1g52190-like [Cucumis sativus]	RecName: Full=Protein NRT1/ PTR FAMILY 1.2; Short=AtNPF1.2; AltName: Full=Nitrate transporter 1.11 [Arabidopsis thaliana]	hypothetical protein	[E]	SLC15A3_4, PHT
Cla004897	515.94	1374.07	-1.41	5.06e-05	0.00147	down	PREDICTED: protein BOBBER 1 [Cucumis melo]	RecName: Full=Protein BOBBER 1 [Arabidopsis thaliana]	annotation not avaliable	[T]	_
Cla020885	11.65	39.8	-1.76	5.17e-05	0.0015	down	PREDICTED: histone deacetylase 2 isoform X2 [Phoenix dactylifera]	RecName: Full=Histone deacetylase 2 [Arabidopsis thaliana]	SubName: Full=Chromosome chr4 scaffold_6, whole genome shotgun sequence;	[Q] [B]	HDAC11
Cla021791	45.1	3.92	3.49	5.2e-05	0.0015	up	PREDICTED: UPF0481 protein At3g47200-like [Cucumis melo]	_	_	_	_
Cla008142	58.3	168.1	-1.53	5.21e-05	0.0015	down	PREDICTED: probable phytol kinase 2, chloroplastic [Cucumis melo]	RecName: Full=Probable phytol kinase 3, chloroplastic; Flags: Precursor [Glycine max]	SubName: Full=Chromosome chr6 scaffold_3, whole genome shotgun sequence;	[I]	FOLK
Cla008004	679.65	242.47	1.49	5.29e-05	0.00152	up	PREDICTED: zinc finger protein CONSTANS-LIKE 6-like [Cucumis sativus]	RecName: Full=Zinc finger protein CONSTANS-LIKE 6 [Arabidopsis thaliana]	_	_	_
Cla022710	79.26	26.26	1.59	5.3e-05	0.00152	up	PREDICTED: F-box protein SKIP14-like [Cucumis sativus]	RecName: Full=F-box protein SKIP14; AltName: Full=SKP1-interacting partner 14 [Arabidopsis thaliana]	SubName: Full=Chromosome chr1 scaffold_75, whole genome shotgun sequence;	_	_
Cla011678	64.48	170.68	-1.4	5.38e-05	0.00154	down	PREDICTED: uncharacterized protein At3g17611 [Cucumis melo]	RecName: Full=Uncharacterized protein At3g17611 [Arabidopsis thaliana]	hypothetical protein	[T]	RHBDD1
Cla016535	84.38	29.98	1.49	5.4e-05	0.00154	up	PREDICTED: cyclic nucleotide-gated ion channel 2-like [Cucumis sativus]	RecName: Full=Cyclic nucleotide-gated ion channel 2; Short=AtCNGC2; AltName: Full=Cyclic nucleotide- and calmodulin-regulated ion channel 2; AltName: Full=Protein	SubName: Full=Chromosome chr14 scaffold_21, whole genome shotgun sequence;	[P]	CNGF
Cla010061	26.22	157.22	-2.58	5.42e-05	0.00155	down	PREDICTED: heme-binding protein 2-like [Cucumis sativus]	_	_	_	_
Cla006693	1.71	0	4.17	5.51e-05	0.00157	up	PREDICTED: transcription factor ATR2-like [Cucumis sativus]	RecName: Full=Transcription factor MYC2; Short=AtMYC2; AltName: Full=Basic helix-loop-helix protein 6; Short=AtbHLH6; Short=bHLH 6; AltName: Full=Protein JASMONATE	_	_	MYC2
Cla023320	132.51	9.98	3.72	5.53e-05	0.00157	up	ABC transporter substrate-binding protein [Thioalkalivibrio thiocyanoxidans ARh 4]	RecName: Full=Histidine-rich glycoprotein; Flags: Precursor	_	_	SLC39A10, ZIP10
Cla015051	4676.99	17900.3	-1.94	5.54e-05	0.00157	down	PREDICTED: translocator protein homolog [Cucumis melo]	RecName: Full=Translocator protein homolog; Short=AtTSPO [Arabidopsis thaliana]	_	_	_
Cla009815	12.45	35.6	-1.51	5.58e-05	0.00158	down	PREDICTED: molybdate-anion transporter-like [Cucumis melo]	RecName: Full=Molybdate-anion transporter; AltName: Full=Major facilitator superfamily domain-containing protein 5; AltName: Full=Molybdate transporter 2 homolog [	SubName: Full=Chromosome chr16 scaffold_86, whole genome shotgun sequence;	[G]	_
Cla007158	673.79	247.3	1.45	5.87e-05	0.00166	up	PREDICTED: potassium transporter 4 [Cucumis melo]	RecName: Full=Potassium transporter 4; Short=AtKT4; Short=AtKUP3; Short=AtPOT4 [Arabidopsis thaliana]	_	_	kup
Cla019827	8.63	1.31	2.63	6.16e-05	0.00174	up	hypothetical protein [Cucumis melo subsp. melo]	_	_	_	_
Cla018727	3.68	0.48	2.69	6.25e-05	0.00176	up	PREDICTED: reticulon-like protein B21 [Cucumis melo]	RecName: Full=Reticulon-like protein B21; Short=AtRTNLB21 [Arabidopsis thaliana]	hypothetical protein	[S]	_
Cla014534	81.77	16.05	2.34	6.34e-05	0.00178	up	PREDICTED: DNA-directed RNA polymerase III subunit RPC5 isoform X1 [Cucumis melo]	_	_	_	RPC5, POLR3E
Cla012541	97.56	36.73	1.41	6.34e-05	0.00178	up	PREDICTED: peroxisomal (S)-2-hydroxy-acid oxidase GLO4-like [Cucumis sativus]	RecName: Full=Peroxisomal (S)-2-hydroxy-acid oxidase GLO4; AltName: Full=Glycolate oxidase 4; Short=AtGLO4; Short=GOX 4; AltName: Full=Short chain alpha-hydroxy aci	SubName: Full=Chromosome chr9 scaffold_7, whole genome shotgun sequence;	[C]	HAO
Cla013766	82.76	27.43	1.59	6.39e-05	0.00179	up	PREDICTED: auxin response factor 16-like [Cucumis melo]	RecName: Full=Auxin response factor 22 [Oryza sativa Japonica Group]	hypothetical protein	_	_
Cla006731	15.26	42.07	-1.46	6.46e-05	0.0018	down	PREDICTED: probable inactive purple acid phosphatase 29 [Cucumis melo]	RecName: Full=Probable inactive purple acid phosphatase 29; Flags: Precursor [Arabidopsis thaliana]	SubName: Full=Putative uncharacterized protein;	[R]	_
Cla002628	1.17	11.76	-3.22	6.48e-05	0.00181	down	PREDICTED: MADS-box transcription factor 6-like [Cucumis sativus]	RecName: Full=MADS-box transcription factor 6; AltName: Full=OsMADS6; AltName: Full=Protein MOSAIC FLORAL ORGANS 1 [Oryza sativa Japonica Group]	SubName: Full=Putative uncharacterized protein;	[K]	_
Cla002687	116.87	44.73	1.38	6.53e-05	0.00182	up	PREDICTED: uncharacterized protein LOC103499252 [Cucumis melo]	_	hypothetical protein	[S]	_
Cla015947	3.36	0.31	3.09	6.67e-05	0.00185	up	PREDICTED: polyol transporter 5-like [Cucumis melo]	RecName: Full=Polyol transporter 5; AltName: Full=Protein POLYOL TRANSPORTER 5; Short=AtPLT5; AltName: Full=Sugar-proton symporter PLT5 [Arabidopsis thaliana]	SubName: Full=Chromosome chr3 scaffold_8, whole genome shotgun sequence;	[G]	_
Cla016325	2861.77	9194.02	-1.68	6.69e-05	0.00186	down	PREDICTED: protein translation factor SUI1 homolog 1-like [Cucumis sativus]	RecName: Full=Protein translation factor SUI1 homolog 1 [Arabidopsis thaliana]	SubName: Full=Chromosome chr19 scaffold_4, whole genome shotgun sequence;	[J]	EIF1, SUI1
Cla006649	149.4	56.39	1.4	6.72e-05	0.00186	up	PREDICTED: selenium-binding protein 2 [Cucumis melo]	RecName: Full=Selenium-binding protein 2; AltName: Full=Protein EMBRYO SAC DEVELOPMENT ARREST 38 [Arabidopsis thaliana]	hypothetical protein	[P]	SELENBP1
Cla012039	56.55	15.69	1.84	6.73e-05	0.00186	up	PREDICTED: receptor-like protein kinase FERONIA [Cucumis melo]	RecName: Full=Receptor-like protein kinase FERONIA; AltName: Full=Protein SIRENE; Flags: Precursor [Arabidopsis thaliana]	hypothetical protein	[T]	_
Cla010152	92.07	33.56	1.45	6.84e-05	0.00189	up	PREDICTED: uncharacterized protein LOC101204187 [Cucumis sativus]	_	SubName: Full=Chromosome chr1 scaffold_46, whole genome shotgun sequence;	[S]	_
Cla022089	4.77	0.48	3.07	6.9e-05	0.0019	up	PREDICTED: uncharacterized protein LOC103488403 [Cucumis melo]	_	_	_	_
Cla001204	1.71	13.61	-2.92	6.91e-05	0.0019	down	PREDICTED: 3-hydroxy-3-methylglutaryl-coenzyme A reductase 1-like [Cucumis melo]	RecName: Full=3-hydroxy-3-methylglutaryl-coenzyme A reductase 1; Short=HMG-CoA reductase 1	hypothetical protein	[I]	HMGCR
Cla013146	12.52	2.24	2.43	7.05e-05	0.00193	up	PREDICTED: homeobox-leucine zipper protein HDG11-like isoform X2 [Cucumis melo]	RecName: Full=Homeobox-leucine zipper protein HDG11; AltName: Full=HD-ZIP protein HDG11; AltName: Full=Homeodomain GLABRA 2-like protein 11; AltName: Full=Homeodom	hypothetical protein	[K]	HD-ZIP
Cla006775	48.12	137.98	-1.52	7.07e-05	0.00193	down	PREDICTED: probable iron/ascorbate oxidoreductase DDB_G0283291-like [Cucumis sativus]	RecName: Full=Probable 2-oxoglutarate-dependent dioxygenase At3g49630 [Arabidopsis thaliana]	2-oxoglutarate-dependent dioxygenase	[R]	_
Cla004111	0.04	1.83	-3.77	7.13e-05	0.00195	down	PREDICTED: E3 ubiquitin-protein ligase ATL42-like [Cucumis melo]	RecName: Full=E3 ubiquitin-protein ligase ATL42; AltName: Full=RING-H2 finger protein ATL42; Flags: Precursor [Arabidopsis thaliana]	SubName: Full=Chromosome chr11 scaffold_13, whole genome shotgun sequence;	[O]	ATL6S
Cla011335	35.13	94.23	-1.42	7.17e-05	0.00196	down	PREDICTED: phosphoribosylformylglycinamidine cyclo-ligase, chloroplastic/mitochondrial [Cucumis melo]	RecName: Full=Phosphoribosylformylglycinamidine cyclo-ligase, chloroplastic/mitochondrial; AltName: Full=AIR synthase; Short=AIRS; AltName: Full=Phosphoribosyl-amino	RecName: Full=Phosphoribosylformylglycinamidine cyclo-ligase; EC=6.3.3.1;	[F]	purM
Cla021939	24.08	78.69	-1.7	7.22e-05	0.00197	down	PREDICTED: BTB/POZ domain-containing protein At4g30940-like [Cucumis sativus]	RecName: Full=BTB/POZ domain-containing protein At4g30940 [Arabidopsis thaliana]	_	_	_
Cla003692	29.46	75.23	-1.35	7.25e-05	0.00197	down	PREDICTED: probable ethanolamine kinase isoform X2 [Cucumis melo]	RecName: Full=Probable ethanolamine kinase; AltName: Full=Protein EMBRYO DEFECTIVE 1187 [Arabidopsis thaliana]	phosphotransferase, alcohol group as acceptor/kinase (EC:2.7.1.82)	[M]	ETNK, EKI
Cla021175	33.48	8.84	1.91	7.27e-05	0.00197	up	PREDICTED: uncharacterized protein At5g05190 [Cucumis melo]	_	_	_	_
Cla015571	210.23	67.91	1.63	7.29e-05	0.00197	up	PREDICTED: putative phospholipid-transporting ATPase 4 isoform X2 [Cucumis melo]	RecName: Full=Putative phospholipid-transporting ATPase 5; Short=AtALA5; AltName: Full=Aminophospholipid flippase 5 [Arabidopsis thaliana]	aminophospholipid ATPase	[P]	E3.6.3.1
Cla012528	24.85	7.98	1.63	7.34e-05	0.00198	up	PREDICTED: cytochrome P450 71A1-like [Cucumis melo]	RecName: Full=Cytochrome P450 71A1; AltName: Full=ARP-2; AltName: Full=CYPLXXIA1	cytochrome P450	[Q]	_
Cla010219	5.89	0	5.91	7.46e-05	0.00201	up	PREDICTED: uncharacterized protein At5g01610-like isoform X1 [Cucumis melo]	RecName: Full=Uncharacterized protein At5g01610 [Arabidopsis thaliana]	hypothetical protein	_	_
Cla011299	1349.44	3608.14	-1.42	7.54e-05	0.00203	down	superoxide dismutase [Cu-Zn]	RecName: Full=Superoxide dismutase [Ipomoea batatas]	annotation not avaliable	[P]	SOD1
Cla017859	1.16	9.05	-2.86	7.6e-05	0.00204	down	PREDICTED: E3 ubiquitin-protein ligase SGR9, amyloplastic [Cucumis melo]	RecName: Full=E3 ubiquitin-protein ligase SGR9, amyloplastic; AltName: Full=Protein SHOOT GRAVITROPISM 9; Flags: Precursor [Arabidopsis thaliana]	hypothetical protein	[O]	_
Cla005415	47.53	15	1.66	7.6e-05	0.00204	up	PREDICTED: uncharacterized protein DDB_G0271670 isoform X2 [Cucumis melo]	_	_	_	_
Cla011071	26.8	7.08	1.91	7.62e-05	0.00204	up	PREDICTED: protein YLS9-like [Cucumis melo]	_	SubName: Full=Chromosome chr6 scaffold_15, whole genome shotgun sequence;	[S]	_
Cla023321	16.57	3.39	2.26	7.66e-05	0.00205	up	PREDICTED: uncharacterized protein LOC101223201 [Cucumis sativus]	_	hypothetical protein	_	_
Cla004628	8.5	1.76	2.21	7.73e-05	0.00206	up	PREDICTED: beta-1,4-mannosyl-glycoprotein 4-beta-N-acetylglucosaminyltransferase-like isoform X2 [Cucumis melo]	_	SubName: Full=Chromosome chr14 scaffold_21, whole genome shotgun sequence;	[R]	MGAT3
Cla017435	13.03	50.52	-1.95	7.8e-05	0.00208	down	PREDICTED: cytochrome P450 94A1-like [Cucumis melo]	RecName: Full=Cytochrome P450 94C1 [Arabidopsis thaliana]	SubName: Full=Chromosome chr8 scaffold_29, whole genome shotgun sequence;	[Q]	_
Cla019788	759.23	2568.77	-1.76	7.85e-05	0.00209	down	PREDICTED: heavy metal-associated isoprenylated plant protein 26 [Cucumis melo]	RecName: Full=Heavy metal-associated isoprenylated plant protein 26; Short=AtHIPP26; AltName: Full=Farnesylated protein 6; Short=AtFP6; Flags: Precursor [Arabidops	hypothetical protein	[P]	_
Cla013334	12.69	3.38	1.88	7.88e-05	0.00209	up	PREDICTED: probable serine/threonine-protein kinase At5g41260-like [Cucumis sativus]	RecName: Full=Probable serine/threonine-protein kinase At5g41260 [Arabidopsis thaliana]	SubName: Full=Chromosome chr6 scaffold_3, whole genome shotgun sequence;	[T]	BSK
Cla004937	220.17	606.23	-1.46	7.95e-05	0.0021	down	PREDICTED: 60S ribosomal protein L9-like [Cucumis sativus]	RecName: Full=60S ribosomal protein L9; AltName: Full=Gibberellin-regulated protein GA [Pisum sativum]	SubName: Full=Putative uncharacterized protein;	[J]	RP-L9e, RPL9
Cla021441	728.85	1952.44	-1.42	8.31e-05	0.0022	down	PREDICTED: 3-ketoacyl-CoA thiolase 2, peroxisomal [Cucumis melo]	RecName: Full=3-ketoacyl-CoA thiolase 2, peroxisomal; AltName: Full=Acetyl-CoA acyltransferase 2; AltName: Full=Beta-ketothiolase 2; AltName: Full=Peroxisomal 3-ox	PKT3 (PEROXISOMAL 3-KETOACYL-COA THIOLASE 3); acetyl-CoA C-acyltransferase; Encodes an organ [...]	[I]	ACAA1
Cla003936	109.48	38.34	1.51	8.35e-05	0.0022	up	PREDICTED: uncharacterized protein LOC101230686 [Cucumis sativus]	_	annotation not avaliable	_	_
Cla006519	4.69	1.1	2	8.39e-05	0.00221	up	PREDICTED: probable inactive leucine-rich repeat receptor-like protein kinase At3g03770 isoform X1 [Cucumis melo]	RecName: Full=Probable inactive leucine-rich repeat receptor-like protein kinase At3g03770; Flags: Precursor [Arabidopsis thaliana]	expressed protein	[S]	_
Cla008554	175.53	47.73	1.88	8.45e-05	0.00222	up	PREDICTED: photosystem II 5 kDa protein, chloroplastic [Cucumis melo]	RecName: Full=Photosystem II 5 kDa protein, chloroplastic; Short=PSII-T; AltName: Full=Light-regulated unknown 11 kDa protein; Flags: Precursor	_	_	_
Cla018402	60.22	22.36	1.43	8.54e-05	0.00224	up	PREDICTED: signal recognition particle 54 kDa protein, chloroplastic-like [Cucumis sativus]	RecName: Full=Signal recognition particle 54 kDa protein, chloroplastic; Short=54 chloroplast protein; Short=54CP; Short=SRP54; Short=cpSRP54; AltName: Full=FFC; Fla	hypothetical protein	[U]	SRP54, ffh
Cla008161	19.58	6.01	1.69	8.6e-05	0.00225	up	PREDICTED: putative serine/threonine-protein kinase-like protein CCR3-like [Cucumis PREDICTED: putative serine/threonine-pro	RecName: Full=Putative serine/threonine-protein kinase-like protein CCR3; AltName: Full=Protein CRINKLY 4 RELATED 3; Short=AtCRR3; Flags: Precursor [Arabidopsis th	_	_	_
Cla004493	18.34	49.39	-1.42	8.62e-05	0.00225	down	PREDICTED: probable serine/threonine-protein kinase WNK11-like [Cucumis sativus]	RecName: Full=Probable serine/threonine-protein kinase WNK11; Short=AtWNK11; AltName: Full=Protein kinase with no lysine 11 [Arabidopsis thaliana]	SubName: Full=Chromosome chr19 scaffold_4, whole genome shotgun sequence;	[T]	WNK, PRKWNK
Cla021291	9.87	25.31	-1.35	8.67e-05	0.00226	down	PREDICTED: cytochrome P450 704C1-like isoform X1 [Cucumis melo]	RecName: Full=Cytochrome P450 704C1; AltName: Full=Cytochrome P450 CYPD	cytochrome P450	[Q]	_
Cla015054	180.34	52.34	1.78	8.84e-05	0.0023	up	PREDICTED: uncharacterized protein LOC101211144 [Cucumis sativus]	_	_	_	_
Cla009141	379.82	1172.13	-1.63	8.85e-05	0.0023	down	PREDICTED: universal stress protein A-like protein [Cucumis melo]	RecName: Full=Universal stress protein MJ0531; Short=USP MJ0531 [Methanocaldococcus jannaschii DSM 2661]	annotation not avaliable	_	_
Cla015371	118.92	39.76	1.58	8.86e-05	0.0023	up	PREDICTED: phospholipase D alpha 1 [Cucumis melo]	RecName: Full=Phospholipase D alpha 1; Short=PLD 1; AltName: Full=Choline phosphatase 1; AltName: Full=Phosphatidylcholine-hydrolyzing phospholipase D 1; Flags: Pre	phospholipase D (EC:2.7.7.38 3.1.4.4)	[I]	PLD1_2
Cla000763	0.78	3.89	-2.19	8.89e-05	0.0023	down	hypothetical protein JCGZ_20518 [Jatropha curcas]	RecName: Full=Spastin [Danio rerio]	SubName: Full=Chromosome chr2 scaffold_132, whole genome shotgun sequence;	[O]	_
Cla010912	8.06	1.58	2.28	8.9e-05	0.0023	up	PREDICTED: endoglucanase 6-like [Cucumis melo]	RecName: Full=Endoglucanase 6; AltName: Full=Endo-1,4-beta glucanase 6; Flags: Precursor [Arabidopsis thaliana]	SubName: Full=Putative uncharacterized protein;	[S]	_
Cla005753	26.72	9.58	1.47	8.97e-05	0.00231	up	PREDICTED: endoglucanase 7-like [Cucumis sativus]	RecName: Full=Endoglucanase 7; AltName: Full=Endo-1,4-beta glucanase 7 [Arabidopsis thaliana]	SubName: Full=Chromosome undetermined scaffold_229, whole genome shotgun sequence;	_	_
Cla017179	12.75	2.54	2.28	9.05e-05	0.00233	up	PREDICTED: uncharacterized protein LOC101206445 [Cucumis sativus]	RecName: Full=Myb family transcription factor APL; Short=AtAPL; AltName: Full=Protein ALTERED PHLOEM DEVELOPMENT [Arabidopsis thaliana]	annotation not avaliable	_	_
Cla017389	287.46	91.11	1.66	9.15e-05	0.00235	up	PREDICTED: ethylene-responsive transcription factor ERF071 [Cucumis melo]	RecName: Full=Ethylene-responsive transcription factor 1; AltName: Full=Ethylene-responsive element-binding factor 1; Short=EREBP-1; Short=OsEREBP1 [Oryza sativa Ja	AP2/ERF domain-containing transcription factor	_	EREBP
Cla013748	0.5	0	2.59	9.21e-05	0.00236	up	PREDICTED: armadillo repeat-containing kinesin-like protein 1 [Cucumis melo]	RecName: Full=Armadillo repeat-containing kinesin-like protein 1; AltName: Full=Protein MORPHOGENESIS OF ROOT HAIR 2 [Arabidopsis thaliana]	SubName: Full=Chromosome chr13 scaffold_17, whole genome shotgun sequence;	[Z]	_
Cla012000	115.22	306.47	-1.41	9.38e-05	0.0024	down	PREDICTED: uncharacterized protein LOC101215862 [Cucumis sativus]	RecName: Full=Dehydration-responsive element-binding protein 2E; Short=Protein DREB2E [Arabidopsis thaliana]	_	_	_
Cla010086	821.98	252.4	1.7	9.43e-05	0.00241	up	PREDICTED: carbonic anhydrase 2-like [Cucumis melo]	RecName: Full=Carbonic anhydrase, chloroplastic; AltName: Full=Carbonate dehydratase; Flags: Precursor	RecName: Full=Carbonic anhydrase; EC=4.2.1.1;	[P]	cynT, can
Cla019691	18.6	73.79	-1.98	9.52e-05	0.00243	down	PREDICTED: GDSL esterase/lipase At5g45960-like [Cucumis melo]	RecName: Full=GDSL esterase/lipase At5g45960; AltName: Full=Extracellular lipase At5g45960; Flags: Precursor [Arabidopsis thaliana]	_	_	_
Cla019109	484.76	171.31	1.5	9.54e-05	0.00243	up	PREDICTED: geranylgeranyl diphosphate reductase, chloroplastic-like [Cucumis sativus]	RecName: Full=Geranylgeranyl diphosphate reductase, chloroplastic; AltName: Full=Geranylgeranyl reductase; Flags: Precursor	SubName: Full=Putative uncharacterized protein;	[C]	chlP, bchP
Cla020300	604.36	151.24	2	9.73e-05	0.00248	up	PREDICTED: chaperone protein dnaJ 11, chloroplastic-like [Cucumis melo]	RecName: Full=Chaperone protein dnaJ 11, chloroplastic; Short=AtDjC11; Short=AtJ11; Flags: Precursor [Arabidopsis thaliana]	hypothetical protein	[O]	_
Cla002358	2.04	0	4.42	9.84e-05	0.0025	up	unnamed protein product [Coffea canephora]	RecName: Full=Putative fructokinase-5 [Arabidopsis thaliana]	SubName: Full=Chromosome chr16 scaffold_271, whole genome shotgun sequence;	[G]	E2.7.1.4, scrK
Cla008578	50.6	15.53	1.7	9.84e-05	0.0025	up	PREDICTED: uncharacterized protein LOC103491472 [Cucumis melo]	_	hypothetical protein	_	_
Cla021771	13.11	3.81	1.76	9.98e-05	0.00253	up	PREDICTED: COBRA-like protein 7-like [Cucumis sativus]	RecName: Full=COBRA-like protein 7; Flags: Precursor [Arabidopsis thaliana]	SubName: Full=Putative uncharacterized protein;	[S]	_
Cla020372	21.2	7.89	1.42	0.000101	0.00255	up	PREDICTED: mediator of RNA polymerase II transcription subunit 25 [Cucumis melo]	RecName: Full=Lysine histidine transporter-like 6 [Arabidopsis thaliana]	hypothetical protein	[S]	MED25
Cla000052	9.48	2.75	1.75	0.000101	0.00256	up	PREDICTED: putative pentatricopeptide repeat-containing protein At3g16890, mitochondrial-like [Cucumis sativus]	RecName: Full=Putative pentatricopeptide repeat-containing protein At3g16890, mitochondrial; AltName: Full=Protein PENTATRICOPEPTIDE REPEAT 40; Flags: Precursor [A	SubName: Full=Chromosome chr5 scaffold_64, whole genome shotgun sequence;	[R]	_
Cla017760	11.54	4.13	1.46	0.000102	0.00256	up	PREDICTED: myosin-2 heavy chain-like isoform X1 [Cucumis melo]	_	_	_	_
Cla017485	80.96	30.98	1.38	0.000102	0.00256	up	PREDICTED: pleiotropic drug resistance protein 3-like [Cucumis sativus]	RecName: Full=Pleiotropic drug resistance protein 3; AltName: Full=NtPDR3 [Nicotiana tabacum]	PDR9 (PLEIOTROPIC DRUG RESISTANCE 9); ATPase, coupled to transmembrane movement of substance [...]	[V]	_
Cla013011	20.06	4.91	2.01	0.000102	0.00256	up	PREDICTED: inositol-tetrakisphosphate 1-kinase 1-like [Cucumis melo]	RecName: Full=Inositol-tetrakisphosphate 1-kinase 1; AltName: Full=Inositol 1,3,4-trisphosphate 5/6-kinase 1; Short=AtItpk-1; Short=Inositol-triphosphate 5/6-kinas	_	_	ITPK1
Cla008552	29.48	2.23	3.67	0.000102	0.00256	up	PREDICTED: uncharacterized protein LOC103491505 [Cucumis melo]	_	_	_	_
Cla020245	1.51	0	4.01	0.000103	0.00256	up	PREDICTED: soyasapogenol B glucuronide galactosyltransferase-like [Glycine max]	RecName: Full=Soyasapogenol B glucuronide galactosyltransferase; AltName: Full=Soyasaponin glycosyltransferase 2; AltName: Full=UDP-galactose:SBMG-galactosyltransf	_	_	UGT73P2
Cla023349	13.84	49.71	-1.84	0.000103	0.00256	down	PREDICTED: ras-related protein RABA1f-like [Cucumis sativus]	RecName: Full=Ras-related protein RABA1f; Short=AtRABA1f [Arabidopsis thaliana]	SubName: Full=Chromosome chr10 scaffold_138, whole genome shotgun sequence;	[U]	RAB11A
Cla016721	93.99	289.56	-1.62	0.000105	0.00261	down	PREDICTED: uncharacterized protein At2g34160-like [Cucumis melo]	RecName: Full=Uncharacterized protein At2g34160 [Arabidopsis thaliana]	SubName: Full=Chromosome chr11 scaffold_13, whole genome shotgun sequence;	_	_
Cla007563	20.37	56.49	-1.47	0.000105	0.00261	down	PREDICTED: uncharacterized protein LOC103502861 [Cucumis melo]	_	_	_	_
Cla020770	19.25	7.03	1.44	0.000108	0.00267	up	PREDICTED: uncharacterized protein LOC103503941 isoform X1 [Cucumis melo]	_	_	_	_
Cla018770	13.89	111.47	-3	0.000108	0.00268	down	PREDICTED: uncharacterized protein LOC101204868 [Cucumis sativus]	RecName: Full=Glycine-rich cell wall structural protein 1; Flags: Precursor [Petunia x hybrida]	_	_	_
Cla005135	13.95	3.68	1.9	0.00011	0.00272	up	PREDICTED: transcription factor MYB86 [Cucumis melo]	RecName: Full=Transcription factor MYB86; AltName: Full=Myb homolog 4; Short=AtMyb4; AltName: Full=Myb-related protein 86; Short=AtMYB86 [Arabidopsis thaliana]	hypothetical protein	[K]	MYBP
Cla021020	37.47	10.28	1.86	0.00011	0.00272	up	PREDICTED: CBL-interacting serine/threonine-protein kinase 5-like [Cucumis melo]	RecName: Full=CBL-interacting serine/threonine-protein kinase 5; AltName: Full=SNF1-related kinase 3.24; AltName: Full=SOS2-like protein kinase PKS19 [Arabidopsis	SubName: Full=CBL-interacting protein kinase 20;	[T]	PRKAA, AMPK
Cla021277	6.17	0.44	3.54	0.000111	0.00273	up	PREDICTED: uncharacterized protein LOC103500963 [Cucumis melo]	_	_	_	_
Cla017246	174.4	443.13	-1.34	0.000114	0.0028	down	PREDICTED: 60S ribosomal protein L6-like [Cucumis sativus]	RecName: Full=60S ribosomal protein L6-2 [Arabidopsis thaliana]	RecName: Full=60S ribosomal protein L6;	[J]	RP-L6e, RPL6
Cla005852	90.49	31.07	1.54	0.000114	0.0028	up	PREDICTED: bilirubin oxidase-like [Cucumis melo]	RecName: Full=Multicopper oxidase LPR2; AltName: Full=Protein LOW PHOSPHATE ROOT 2; Flags: Precursor [Arabidopsis thaliana]	hypothetical protein	[Q]	_
Cla014741	16.12	5.41	1.56	0.000114	0.00281	up	PREDICTED: isoamylase 2, chloroplastic [Cucumis melo]	RecName: Full=Isoamylase 2, chloroplastic; Short=AtISA2; AltName: Full=Protein DEBRANCHING ENZYME 1; Flags: Precursor [Arabidopsis thaliana]	SubName: Full=Chromosome chr7 scaffold_31, whole genome shotgun sequence;	[G]	_
Cla023397	567.7	135.26	2.07	0.000117	0.00286	up	PREDICTED: stem-specific protein TSJT1-like [Cucumis sativus]	RecName: Full=Stem-specific protein TSJT1 [Nicotiana tabacum]	unknown protein; unknown protein; FUNCTIONS IN: molecular_function unknown; INVOLVED IN: bio [...]	_	_
Cla014189	88.1	244.77	-1.47	0.000118	0.00288	down	PREDICTED: UDP-glycosyltransferase 72E1-like [Cucumis sativus]	RecName: Full=Anthocyanidin 3-O-glucosyltransferase 5; AltName: Full=Flavonol 3-O-glucosyltransferase 5; AltName: Full=UDP-glucose flavonoid 3-O-glucosyltransferase	_	_	UGT72E
Cla008377	5.2	1.58	1.66	0.000119	0.0029	up	PREDICTED: uncharacterized LOC101212209 [Cucumis sativus]	_	_	_	_
Cla021078	106.47	277.6	-1.38	0.000121	0.00295	down	PREDICTED: protein mago nashi homolog isoform 1 [Cucumis sativus]	RecName: Full=Protein mago nashi homolog; AltName: Full=Mago nashi-like protein [Oryza sativa Japonica Group]	hypothetical protein	[A]	MAGOH
Cla007077	1.43	0	3.94	0.000121	0.00295	up	PREDICTED: isoflavone 2'-hydroxylase-like [Cucumis melo]	RecName: Full=Isoflavone 2'-hydroxylase; AltName: Full=CYP GE-3; AltName: Full=Cytochrome P450 81E1; AltName: Full=Cytochrome P450 91A4	_	_	_
Cla009965	2.86	0.13	3.68	0.000122	0.00297	up	PREDICTED: transcription factor bHLH74-like [Cucumis melo]	RecName: Full=Transcription factor bHLH74; AltName: Full=Basic helix-loop-helix protein 74; Short=AtbHLH74; Short=bHLH 74; AltName: Full=Protein ACTIVATOR FOR CELL	_	_	_
Cla016908	2.99	1.09	1.37	0.000125	0.00303	up	PREDICTED: uncharacterized protein LOC103495157 [Cucumis melo]	RecName: Full=Probable helicase MAGATAMA 3; AltName: Full=SEN1-like protein [Arabidopsis thaliana]	SubName: Full=Chromosome chr1 scaffold_22, whole genome shotgun sequence; Flags: Fragment;	[L]	SETX, ALS4
Cla012774	422.96	95.7	2.14	0.000132	0.00319	up	PREDICTED: sterol 14-demethylase [Cucumis melo]	RecName: Full=Sterol 14-demethylase; AltName: Full=Cytochrome P450 51A2; AltName: Full=Cytochrome P450 51G1; Short=AtCYP51; AltName: Full=Obtusifoliol 14-demethyla	SubName: Full=Chromosome chr1 scaffold_166, whole genome shotgun sequence;	[Q]	CYP51
Cla019746	3.51	0.46	2.69	0.000133	0.00321	up	PREDICTED: patellin-4-like [Cucumis sativus]	RecName: Full=Patellin-4 [Arabidopsis thaliana]	SubName: Full=Chromosome chr10 scaffold_50, whole genome shotgun sequence;	[I]	_
Cla014732	72.42	198.39	-1.45	0.000133	0.00321	down	PREDICTED: auxin-binding protein T85 [Cucumis melo]	RecName: Full=Auxin-binding protein T85; Short=ABP; Flags: Precursor	SubName: Full=Chromosome chr7 scaffold_31, whole genome shotgun sequence;	[S]	_
Cla001238	31.34	9.24	1.75	0.000133	0.00321	up	PREDICTED: l-3-cyanoalanine synthase 2, mitochondrial-like isoform 1 [Cucumis sativus]	RecName: Full=Bifunctional L-3-cyanoalanine synthase/cysteine synthase 1, mitochondrial; Flags: Precursor [Solanum tuberosum]	RecName: Full=Cysteine synthase; EC=2.5.1.47;	[E]	ATCYSC1
Cla019267	133.77	47.32	1.5	0.000134	0.00323	up	PREDICTED: argininosuccinate synthase, chloroplastic-like [Cucumis melo]	RecName: Full=Argininosuccinate synthase, chloroplastic; AltName: Full=Citrulline--aspartate ligase; Flags: Precursor [Arabidopsis thaliana]	argininosuccinate synthase family protein (EC:6.3.4.5)	[E]	argG, ASS1
Cla007596	43.01	14.21	1.59	0.000135	0.00324	up	PREDICTED: LOW QUALITY PROTEIN: uncharacterized protein LOC103499428 [Cucumis melo]	_	_	_	_
Cla008439	1.86	0.02	3.98	0.000136	0.00324	up	PREDICTED: uncharacterized protein LOC103485275 [Cucumis melo]	_	hypothetical protein	[E]	_
Cla008357	36.65	90.31	-1.3	0.000136	0.00324	down	PREDICTED: protein TRANSPARENT TESTA 12 [Cucumis melo]	RecName: Full=Protein TRANSPARENT TESTA 12; AltName: Full=MATE efflux family protein TT12; AltName: Full=Protein DTX41 [Arabidopsis thaliana]	MATE efflux family protein; MATE efflux family protein; FUNCTIONS IN: antiporter activity, d [...]	[R]	TC.MATE, SLC47A, norM, mdtK, dinF
Cla021635	544.17	188.37	1.53	0.000136	0.00324	up	PREDICTED: photosystem I reaction center subunit II, chloroplastic [Cucumis melo]	RecName: Full=Photosystem I reaction center subunit II, chloroplastic; AltName: Full=PS I subunit 5; AltName: Full=Photosystem I 20 kDa subunit; Short=PSI-D; Flags: P	SubName: Full=Chromosome chr7 scaffold_31, whole genome shotgun sequence;	_	psaD
Cla011409	0.9	0.05	2.76	0.000136	0.00324	up	PREDICTED: respiratory burst oxidase homolog protein A-like [Cucumis melo]	RecName: Full=Respiratory burst oxidase homolog protein A; AltName: Full=NADPH oxidase RBOHA; AltName: Full=StRBOHA [Solanum tuberosum]	SubName: Full=Chromosome chr2 scaffold_132, whole genome shotgun sequence;	[Q] [P]	RBOH
Cla021585	39.36	15.52	1.34	0.000136	0.00324	up	PREDICTED: protein argonaute 10 [Cucumis melo]	RecName: Full=Protein argonaute 10; AltName: Full=Protein PINHEAD; AltName: Full=Protein ZWILLE [Arabidopsis thaliana]	annotation not avaliable	[J]	ELF2C, AGO
Cla010844	1.75	0.15	2.89	0.000136	0.00324	up	PREDICTED: serine/threonine-protein kinase-like protein ACR4-like [Cucumis PREDICTED: serine/threonine-protein kinase-like p	RecName: Full=Serine/threonine-protein kinase-like protein ACR4; AltName: Full=Protein CRINKLY 4; Short=AtCR4; Flags: Precursor [Arabidopsis thaliana]	SubName: Full=Chromosome chr5 scaffold_124, whole genome shotgun sequence;	[T]	_
Cla006624	126.48	447.35	-1.82	0.000137	0.00325	down	predicted protein [Hordeum vulgare subsp. vulgare]	RecName: Full=Histone H4 [Arabidopsis thaliana]	annotation not avaliable	[B]	H4
Cla010686	31.5	88.55	-1.49	0.00014	0.00332	down	PREDICTED: B3 domain-containing transcription factor VRN1-like isoform X1 [Cucumis melo]	RecName: Full=B3 domain-containing transcription factor VRN1; AltName: Full=Protein VERNALIZATION 1 [Arabidopsis thaliana]	_	_	_
Cla010391	182.34	462.53	-1.34	0.00014	0.00332	down	PREDICTED: uncharacterized protein LOC103329888 [Prunus mume]	_	_	_	_
Cla015652	1227.19	281.32	2.12	0.000142	0.00334	up	PREDICTED: uncharacterized protein LOC101209541 [Cucumis sativus]	_	_	_	_
Cla014953	148.55	56.82	1.38	0.000144	0.0034	up	PREDICTED: uncharacterized protein LOC103497547 [Cucumis melo]	_	_	_	_
Cla020635	19.15	3.8	2.3	0.000145	0.00341	up	PREDICTED: probable isoaspartyl peptidase/L-asparaginase 2 [Cucumis melo]	RecName: Full=Probable isoaspartyl peptidase/L-asparaginase 2; AltName: Full=L-asparagine amidohydrolase 2; Contains: RecName: Full=Isoaspartyl peptidase/L-asparag	asparaginase (EC:3.5.1.1)	[E]	iaaA, ASRGL1
Cla022300	1.21	0	3.71	0.000147	0.00344	up	PREDICTED: ammonium transporter 3 member 1-like [Cucumis sativus]	RecName: Full=Ammonium transporter 3 member 1; Short=OsAMT3;1 [Oryza sativa Japonica Group]	SubName: Full=Chromosome chr4 scaffold_6, whole genome shotgun sequence;	[P]	amt, AMT, MEP
Cla013765	107.45	39.95	1.43	0.000147	0.00344	up	PREDICTED: LOW QUALITY PROTEIN: GATA transcription factor 8-like [Cucumis melo]	RecName: Full=GATA transcription factor 8 [Arabidopsis thaliana]	SubName: Full=Chromosome chr13 scaffold_17, whole genome shotgun sequence;	[K]	_
Cla016919	0.52	0.04	2.1	0.000147	0.00344	up	PREDICTED: uncharacterized protein LOC103499108 [Cucumis melo]	RecName: Full=Probable helicase MAGATAMA 3; AltName: Full=SEN1-like protein [Arabidopsis thaliana]	_	_	SETX, ALS4
Cla002419	90.76	35.51	1.35	0.000148	0.00345	up	PREDICTED: homeobox-leucine zipper protein ATHB-7-like [Cucumis sativus]	RecName: Full=Homeobox-leucine zipper protein ATHB-7; AltName: Full=HD-ZIP protein ATHB-7; AltName: Full=Homeodomain transcription factor ATHB-7 [Arabidopsis thali	SubName: Full=Chromosome chr16 scaffold_86, whole genome shotgun sequence;	[K]	HD-ZIP
Cla006227	4021.71	1179.18	1.77	0.000148	0.00345	up	gibberellin 20-oxidase [Citrullus lanatus subsp. vulgaris]	RecName: Full=Gibberellin 20 oxidase 3; AltName: Full=GA 20-oxidase 3; AltName: Full=Gibberellin C-20 oxidase 3 [Arabidopsis thaliana]	SubName: Full=Giberellin 20-oxidase; Flags: Fragment;	[R]	E1.14.11.12
Cla022263	83.36	33.6	1.31	0.000148	0.00346	up	PREDICTED: uncharacterized aarF domain-containing protein kinase At4g31390, chloroplastic-like [Cucumis sativus]	RecName: Full=Uncharacterized aarF domain-containing protein kinase At4g31390, chloroplastic; Flags: Precursor [Arabidopsis thaliana]	SubName: Full=Chromosome chr4 scaffold_6, whole genome shotgun sequence;	[R]	_
Cla016393	1702	4929.89	-1.53	0.00015	0.00349	down	PREDICTED: 40S ribosomal protein S18-like [Cucumis sativus]	RecName: Full=40S ribosomal protein S18 [Arabidopsis thaliana]	hypothetical protein	[J]	RP-S18e, RPS18
Cla018289	156.39	417.4	-1.42	0.000154	0.00358	down	PREDICTED: 60S ribosomal protein L12-1-like [Cucumis sativus]	RecName: Full=60S ribosomal protein L12-1 [Arabidopsis thaliana]	SubName: Full=Putative uncharacterized protein (Chromosome chr13 scaffold_17, whole genome s [...]	[J]	RP-L12e, RPL12
Cla007960	4.92	0.33	3.54	0.000155	0.0036	up	PREDICTED: uncharacterized protein DDB_G0271670-like [Cucumis melo]	RecName: Full=Vitellogenin-1; AltName: Full=Vitellogenin I; Short=VTG I; Contains: RecName: Full=Lipovitellin-1; Short=LV1; Contains: RecName: Full=Phosvitin; Short	_	_	_
Cla006963	205.72	504.74	-1.29	0.000156	0.0036	down	PREDICTED: uncharacterized protein LOC103499022 isoform X1 [Cucumis melo]	_	_	_	_
Cla008190	44.04	144.34	-1.71	0.000156	0.00361	down	PREDICTED: uncharacterized protein LOC101211435 [Cucumis sativus]	_	hypothetical protein	_	_
Cla006917	2.89	0.4	2.59	0.000157	0.00362	up	PREDICTED: rop guanine nucleotide exchange factor 1-like [Cucumis sativus]	RecName: Full=Rop guanine nucleotide exchange factor 1; Short=AtRopGEF1; AltName: Full=Kinase partner protein-like; Short=KPP-like; AltName: Full=Rho of plants gua	SubName: Full=Chromosome chr3 scaffold_8, whole genome shotgun sequence;	_	_
Cla007820	1.34	0.08	3.04	0.000157	0.00362	up	PREDICTED: ABC transporter G family member 5 [Cucumis melo]	RecName: Full=ABC transporter G family member 5; Short=ABC transporter ABCG.5; Short=AtABCG5; AltName: Full=White-brown complex homolog protein 5; Short=AtWBC5 [Ara	white-brown-complex ABC transporter family	[V]	_
Cla022809	81.36	28.52	1.51	0.000158	0.00363	up	PREDICTED: plasma membrane ATPase 4 [Cucumis melo]	RecName: Full=Plasma membrane ATPase 4; AltName: Full=Proton pump 4	autoinhibited H+ ATPase	[P]	E3.6.3.6
Cla001154	69.81	195.49	-1.48	0.000158	0.00363	down	hypothetical protein POPTR_0003s11920g [Populus trichocarpa]	RecName: Full=Histone deacetylase complex subunit SAP18; AltName: Full=18 kDa Sin3-associated polypeptide [Arabidopsis thaliana]	histone deacetylase complex protein	[K]	SAP18
Cla006119	65.5	21.98	1.57	0.000158	0.00363	up	PREDICTED: cellulose synthase A catalytic subunit 3 [UDP-forming]	RecName: Full=Cellulose synthase A catalytic subunit 3 [UDP-forming]	UDP-glucose:1,4-beta-D-glucan 4-beta-D-glucosyltransferase (EC:2.4.1.12)	[M]	CESA
Cla018080	751.08	287.02	1.39	0.000159	0.00364	up	PREDICTED: gamma-interferon-inducible lysosomal thiol reductase [Cucumis melo]	RecName: Full=Gamma-interferon-inducible-lysosomal thiol reductase; Flags: Precursor [Sus scrofa]	SubName: Full=Putative uncharacterized protein;	[O]	IFI30, GILT
Cla013313	19.28	0.77	4.48	0.00016	0.00365	up	PREDICTED: flowering-promoting factor 1-like [Cucumis sativus]	RecName: Full=Flowering-promoting factor 1-like protein 3; AltName: Full=FPF1-like protein 3 [Oryza sativa Japonica Group]	annotation not avaliable	[S]	_
Cla016500	7.01	2.86	1.26	0.000162	0.0037	up	PREDICTED: auxin transport protein BIG [Cucumis melo]	RecName: Full=Auxin transport protein BIG	annotation not avaliable	[T]	UBR4, ZUBR1
Cla021574	30.55	8.9	1.77	0.000162	0.0037	up	PREDICTED: lysM domain receptor-like kinase 4 [Cucumis melo]	RecName: Full=Protein LYK5; AltName: Full=LysM domain receptor-like kinase 5; AltName: Full=LysM-containing receptor-like kinase 5; Flags: Precursor [Arabidopsis th	hypothetical protein	[T]	_
Cla003110	48.13	15.57	1.62	0.000163	0.0037	up	PREDICTED: protein TRANSPARENT TESTA 12-like [Cucumis sativus]	RecName: Full=Protein TRANSPARENT TESTA 12; AltName: Full=MATE efflux family protein TT12; AltName: Full=Protein DTX41 [Arabidopsis thaliana]	SubName: Full=Chromosome undetermined scaffold_309, whole genome shotgun sequence;	[R]	TC.MATE, SLC47A, norM, mdtK, dinF
Cla003940	35.95	4.97	2.83	0.000163	0.0037	up	PREDICTED: 21 kDa protein [Cucumis melo]	RecName: Full=21 kDa protein; AltName: Full=1.2 protein; Flags: Precursor	SubName: Full=Putative uncharacterized protein (Chromosome chr1 scaffold_5, whole genome sho [...]	_	_
Cla005807	60.93	23.2	1.39	0.000169	0.00384	up	PREDICTED: probable receptor protein kinase TMK1 [Cucumis melo]	RecName: Full=Probable receptor protein kinase TMK1; Flags: Precursor [Arabidopsis thaliana]	SubName: Full=Chromosome chr1 scaffold_5, whole genome shotgun sequence;	[T]	_
Cla005768	262.58	706.15	-1.43	0.000171	0.00387	down	PREDICTED: probable prefoldin subunit 1-like isoform 1 [Cucumis sativus]	_	SubName: Full=Putative uncharacterized protein;	[O]	PFDN1
Cla017742	10.28	1.17	3.03	0.000171	0.00387	up	PREDICTED: ESF1 homolog [Cucumis melo]	RecName: Full=Ran GTPase-activating protein 1; Short=RanGAP1 [Mus musculus]	_	_	_
Cla017556	116.17	289.11	-1.31	0.000172	0.00387	down	PREDICTED: activator of 90 kDa heat shock protein ATPase homolog 1-like [Cucumis sativus]	RecName: Full=Activator of 90 kDa heat shock protein ATPase homolog 2 [Mus musculus]	hypothetical protein	[O]	_
Cla002749	4.24	14.62	-1.76	0.000172	0.00387	down	PREDICTED: transcription factor PIF1-like [Cucumis sativus]	RecName: Full=Transcription factor PIF1; AltName: Full=Basic helix-loop-helix protein 15; Short=AtbHLH15; Short=bHLH 15; AltName: Full=Protein PHY-INTERACTING FACTO	_	_	_
Cla013920	2.28	14.09	-2.57	0.000172	0.00387	down	PREDICTED: uncharacterized protein LOC101217935 [Cucumis sativus]	RecName: Full=E3 ubiquitin ligase BIG BROTHER-related; Short=AtBBR [Arabidopsis thaliana]	hypothetical protein	[O]	BB
Cla023392	8.05	2.25	1.8	0.000173	0.00389	up	PREDICTED: choline transporter-like protein 2-like [Cucumis sativus]	RecName: Full=Choline transporter-like protein 5; AltName: Full=Solute carrier family 44 member 5	hypothetical protein	[I]	SLC44A2_4_5
Cla008852	16.44	4.69	1.79	0.000174	0.0039	up	PREDICTED: DNA (cytosine-5)-methyltransferase CMT2 isoform X1 [Cucumis melo]	_	_	_	DNMT1, dcm
Cla016572	68.99	24.94	1.46	0.000174	0.00391	up	PREDICTED: uncharacterized protein LOC101215624 [Cucumis sativus]	RecName: Full=F-box protein At2g16365 [Arabidopsis thaliana]	_	_	_
Cla022799	23.15	8.53	1.43	0.000175	0.00391	up	PREDICTED: putative inactive cadmium/zinc-transporting ATPase HMA3 isoform X2 [Cucumis melo]	RecName: Full=Cadmium/zinc-transporting ATPase HMA2; AltName: Full=Cadmium/zinc-transporting ATPase 3; AltName: Full=Protein HEAVY METAL ATPASE 2 [Arabidopsis thali	annotation not avaliable	[P]	zntA
Cla001020	42.35	10.91	1.95	0.000176	0.00394	up	PREDICTED: ras-related protein RABC2a-like [Cucumis melo]	RecName: Full=Ras-related protein RABC2a; Short=AtRABC2a; AltName: Full=Ras-related protein Rab18B; Short=AtRab18B [Arabidopsis thaliana]	SubName: Full=Chromosome chr8 scaffold_106, whole genome shotgun sequence;	[U]	RAB18
Cla015255	2.52	0.15	3.4	0.000179	0.00399	up	PREDICTED: uncharacterized protein LOC101211879 [Cucumis sativus]	_	_	_	_
Cla023069	14.61	37.34	-1.35	0.00018	0.00401	down	PREDICTED: UDP-glycosyltransferase 91C1 [Cucumis melo]	RecName: Full=UDP-glycosyltransferase 91C1 [Arabidopsis thaliana]	annotation not avaliable	[C] [G]	_
Cla014168	16.86	5.37	1.63	0.000182	0.00405	up	PREDICTED: uncharacterized protein LOC103484998 [Cucumis melo]	_	hypothetical protein	[S]	_
Cla007357	86.85	34.55	1.33	0.000185	0.0041	up	PREDICTED: phospholipase C 3-like [Cucumis sativus]	RecName: Full=Non-specific phospholipase C2; Flags: Precursor [Arabidopsis thaliana]	hypothetical protein	[M]	plcC
Cla007280	38.64	15.9	1.28	0.000186	0.00412	up	PREDICTED: potassium transporter 2 [Cucumis melo]	RecName: Full=Potassium transporter 2; Short=AtKT2; Short=AtKUP2; Short=AtPOT2 [Arabidopsis thaliana]	SubName: Full=Chromosome chr13 scaffold_48, whole genome shotgun sequence;	[P]	kup
Cla004882	2.76	0.5	2.26	0.000187	0.00414	up	PREDICTED: WD repeat-containing protein 44-like [Cucumis sativus]	RecName: Full=Uncharacterized WD repeat-containing protein C3H5.08c [Schizosaccharomyces pombe 972h-]	SubName: Full=Chromosome chr16 scaffold_86, whole genome shotgun sequence;	[R]	_
Cla018487	21.45	7.87	1.44	0.000189	0.00418	up	PREDICTED: probable receptor-like protein kinase At1g67000-like [Cucumis sativus]	RecName: Full=Probable receptor-like protein kinase At5g39030; Flags: Precursor [Arabidopsis thaliana]	SubName: Full=Chromosome chr17 scaffold_16, whole genome shotgun sequence;	[T]	_
Cla018544	49.21	130.74	-1.41	0.00019	0.0042	down	PREDICTED: truncated transcription factor CAULIFLOWER A isoform X2 [Cucumis melo]	RecName: Full=Agamous-like MADS-box protein AGL8 homolog; AltName: Full=POTM1-1 [Solanum tuberosum]	SubName: Full=Putative uncharacterized protein;	[K]	K09264
Cla008794	135.5	54.94	1.3	0.000191	0.0042	up	PREDICTED: uncharacterized protein LOC103490793 [Cucumis melo]	_	SubName: Full=Chromosome chr2 scaffold_11, whole genome shotgun sequence;	_	_
Cla003444	15.12	0.94	3.87	0.000193	0.00424	up	PREDICTED: oleosin-like [Cucumis sativus]	RecName: Full=P24 oleosin isoform A; AltName: Full=P89	_	_	_
Cla012108	24.93	8.71	1.51	0.000195	0.00429	up	PREDICTED: microtubule-associated protein 70-2-like [Cucumis melo]	RecName: Full=Microtubule-associated protein 70-2; Short=AtMAP70-2; AltName: Full=70 kDa microtubule-associated protein 2 [Oryza sativa Japonica Group]	hypothetical protein	_	_
Cla003961	34.87	13.48	1.36	0.000197	0.00432	up	hypothetical protein [Cucumis melo subsp. melo]	RecName: Full=MACPF domain-containing protein At1g14780 [Arabidopsis thaliana]	SubName: Full=Chromosome chr1 scaffold_5, whole genome shotgun sequence;	_	_
Cla022014	5.28	0.66	2.83	0.000198	0.00434	up	PREDICTED: UDP-glucose 6-dehydrogenase-like isoform 1 [Cucumis sativus]	RecName: Full=UDP-glucose 6-dehydrogenase 1; Short=UDP-Glc dehydrogenase 1; Short=UDP-GlcDH 1; Short=UDPGDH 1; AltName: Full=Gm-UGD1 [Glycine max]	annotation not avaliable	[G]	UGDH, ugd
Cla014376	4.66	0.45	3.12	0.000201	0.00439	up	PREDICTED: BTB/POZ domain-containing protein At5g47800-like [Cucumis melo]	RecName: Full=BTB/POZ domain-containing protein At5g47800 [Arabidopsis thaliana]	hypothetical protein	_	_
Cla013736	5.5	0.74	2.74	0.000205	0.00448	up	PREDICTED: probable pectate lyase 12 [Cucumis melo]	RecName: Full=Probable pectate lyase 12; Flags: Precursor [Arabidopsis thaliana]	hypothetical protein	[G]	pel
Cla003221	692.12	1677.41	-1.28	0.000205	0.00448	down	PREDICTED: uncharacterized protein LOC101202780 [Cucumis sativus]	RecName: Full=Formin-like protein 14; Short=AtFH14 [Arabidopsis thaliana]	_	_	_
Cla012003	333.08	895.52	-1.43	0.000212	0.00462	down	PREDICTED: macrophage migration inhibitory factor homolog isoform 1 [Cucumis sativus]	_	SubName: Full=Chromosome chr8 scaffold_88, whole genome shotgun sequence;	[V]	_
Cla023221	29.26	10.26	1.5	0.000221	0.00479	up	PREDICTED: uncharacterized serine-rich protein C215.13-like [Solanum tuberosum]	_	_	_	_
Cla014206	2512.51	7879.28	-1.65	0.000221	0.00479	down	PREDICTED: uncharacterized protein LOC103485350 [Cucumis melo]	_	_	_	_
Cla015262	1678.99	640.68	1.39	0.000222	0.00479	up	PREDICTED: polyamine oxidase 1-like [Cucumis sativus]	RecName: Full=Polyamine oxidase 1; Short=AtPAO1; AltName: Full=N(1)-acetylpolyamine oxidase; AltName: Full=Spermine oxidase [Arabidopsis thaliana]	ATPAO1 (ARABIDOPSIS THALIANA POLYAMINE OXIDASE 1); FAD binding / polyamine oxidase; Encodes [...]	[Q]	MPAO, PAO1
Cla010801	41.24	11.25	1.86	0.000222	0.00479	up	PREDICTED: kanadaptin-like [Cucumis sativus]	RecName: Full=Kanadaptin; AltName: Full=Human lung cancer oncogene 3 protein; Short=HLC-3; AltName: Full=Kidney anion exchanger adapter protein; AltName: Full=Solu	_	_	_
Cla012565	4.02	0.79	2.21	0.000222	0.00479	up	PREDICTED: D-3-phosphoglycerate dehydrogenase, chloroplastic-like [Cucumis melo]	RecName: Full=D-3-phosphoglycerate dehydrogenase, chloroplastic; Short=3-PGDH; Flags: Precursor [Arabidopsis thaliana]	_	_	serA, PHGDH
Cla008848	29.96	8.61	1.79	0.000222	0.0048	up	PREDICTED: phosphoribulokinase, chloroplastic-like [Cucumis sativus]	RecName: Full=Phosphoribulokinase, chloroplastic; Short=PRK; Short=PRKase; AltName: Full=Phosphopentokinase; Flags: Precursor	phosphoribulokinase (EC:2.7.1.19)	[F]	PRK, prkB
Cla020313	1.59	0.06	3.39	0.000225	0.00485	up	PREDICTED: cytochrome P450 734A1-like [Cucumis sativus]	RecName: Full=Cytochrome P450 CYP749A22; AltName: Full=Cytochrome P450 CYP749A20 [Panax ginseng]	cytochrome P450	[Q]	CYP3A
Cla023372	240.54	80.45	1.58	0.000227	0.00489	up	PREDICTED: probable galactinol--sucrose galactosyltransferase 1 isoform X1 [Cucumis melo]	RecName: Full=Probable galactinol--sucrose galactosyltransferase 1; AltName: Full=Protein SEED IMBIBITION 1; AltName: Full=Raffinose synthase 1 [Arabidopsis thalian	SubName: Full=Putative uncharacterized protein;	[Q]	E2.4.1.82
Cla012937	246.28	90.02	1.45	0.000228	0.00491	up	methylmalonate-semialdehyde dehydrogenase [Cucumis melo subsp. melo]	RecName: Full=Methylmalonate-semialdehyde dehydrogenase [acylating]	hypothetical protein	[C]	mmsA, iolA, ALDH6A1
Cla006992	151.87	61.74	1.3	0.00023	0.00492	up	PREDICTED: ent-kaurenoic acid oxidase 1-like [Cucumis sativus]	RecName: Full=Ent-kaurenoic acid oxidase 1; Short=AtKAO1; AltName: Full=Cytochrome P450 88A3 [Arabidopsis thaliana]	cytochrome P450 probable ent-kaurenoic acid oxidase (EC:1.14.13.79)	[Q]	KAO
Cla022306	38.13	93.57	-1.29	0.00023	0.00492	down	PREDICTED: acyl-protein thioesterase 2-like, partial [Cucumis sativus]	_	hypothetical protein	[R]	LYPLA2
Cla022079	1073.69	378.59	1.5	0.000237	0.00506	up	PREDICTED: pollen-specific protein C13-like [Cucumis sativus]	RecName: Full=Protein DOWNSTREAM OF FLC; Short=AtDFC; AltName: Full=Pollen allergen-like protein; Flags: Precursor [Arabidopsis thaliana]	SubName: Full=Putative uncharacterized protein (Chromosome chr18 scaffold_1, whole genome sh [...]	_	_
Cla015208	19.32	3.46	2.45	0.000237	0.00506	up	PREDICTED: protein BPS1, chloroplastic-like [Cucumis sativus]	RecName: Full=Leucine-rich repeat extensin-like protein 5; Short=AtLRX5; Short=LRR/EXTENSIN5; AltName: Full=Cell wall hydroxyproline-rich glycoprotein; Flags: Prec	_	_	_
Cla019080	6.5	2.21	1.51	0.000239	0.0051	up	PREDICTED: uncharacterized protein LOC103494020 isoform X1 [Cucumis melo]	RecName: Full=S phase cyclin A-associated protein in the endoplasmic reticulum; Short=S phase cyclin A-associated protein in the ER; AltName: Full=Zinc finger pro	hypothetical protein	[R]	_
Cla012100	6622.26	19597.7	-1.57	0.00024	0.00511	down	PREDICTED: 40S ribosomal protein S28-like [Cucumis sativus]	RecName: Full=40S ribosomal protein S28 [Zea mays]	SubName: Full=Putative uncharacterized protein;	[J]	RP-S28e, RPS28
Cla016722	37.04	91.94	-1.31	0.000241	0.00512	down	PREDICTED: uncharacterized protein LOC103497349 [Cucumis melo]	_	binding; binding; FUNCTIONS IN: binding; INVOLVED IN: biological_process unknown; EXPRESSED [...]	[O] [T] [M]	_
Cla013041	91.49	215.48	-1.23	0.000244	0.00518	down	PREDICTED: transmembrane emp24 domain-containing protein p24delta3-like [Cucumis sativus]	RecName: Full=Transmembrane emp24 domain-containing protein p24delta3; AltName: Full=p24 family protein delta1a; Short=p24delta1a; AltName: Full=p24 family protein	SubName: Full=Chromosome chr12 scaffold_38, whole genome shotgun sequence;	[U]	_
Cla018888	4.43	0.47	2.98	0.000245	0.00519	up	PREDICTED: sodium transporter HKT1-like [Cucumis sativus]	RecName: Full=Sodium transporter HKT1; Short=AtHKT1 [Arabidopsis thaliana]	_	_	_
Cla005175	326.78	126.73	1.37	0.000245	0.0052	up	PREDICTED: probable protein phosphatase 2C 5-like [Cucumis sativus]	RecName: Full=Probable protein phosphatase 2C 5; Short=AtPP2C05 [Arabidopsis thaliana]	hypothetical protein	[T]	_
Cla014575	41.72	17.17	1.28	0.000249	0.00525	up	PREDICTED: mitochondrial chaperone BCS1-like [Cucumis melo]	RecName: Full=Probable mitochondrial chaperone bcs1; AltName: Full=BCS1-like protein [Schizosaccharomyces pombe 972h-]	hypothetical protein	[O]	BCS1
Cla017862	29.46	84.39	-1.52	0.000249	0.00525	down	PREDICTED: pathogenesis-related protein 1C [Cucumis melo]	RecName: Full=Pathogenesis-related protein 1C; Short=PR-1C; Flags: Precursor	SubName: Full=Chromosome chr8 scaffold_29, whole genome shotgun sequence;	[S]	_
Cla012723	41.58	97.41	-1.23	0.00025	0.00528	down	PREDICTED: phosphatidylcholine:diacylglycerol cholinephosphotransferase 1-like [Cucumis melo]	RecName: Full=Phosphatidylcholine:diacylglycerol cholinephosphotransferase 1; Short=AtPDCT1; AltName: Full=Protein REDUCED OLEATE DESATURATION 1 [Arabidopsis thali	hypothetical protein	_	_
Cla020743	7.23	2.17	1.69	0.000252	0.0053	up	PREDICTED: J domain-containing protein required for chloroplast accumulation response 1 isoform X2 [Cucumis melo]	RecName: Full=Probable GMP synthase [glutamine-hydrolyzing]	hypothetical protein	[L]	_
Cla021863	28.55	11.1	1.36	0.000253	0.00532	up	PREDICTED: transcription factor bHLH78-like [Cucumis sativus]	RecName: Full=Transcription factor bHLH77; AltName: Full=Basic helix-loop-helix protein 77; Short=AtbHLH77; Short=bHLH 77; AltName: Full=Protein ACTIVATOR FOR CELL	_	_	_
Cla022965	328.31	925.61	-1.5	0.000255	0.00535	down	PREDICTED: uncharacterized protein LOC101213251 isoform 1 [Cucumis sativus]	_	SubName: Full=Putative uncharacterized protein;	[S]	_
Cla005138	405.24	55.82	2.86	0.000255	0.00535	up	PREDICTED: flap endonuclease 1 isoform X2 [Cucumis melo]	RecName: Full=Flap endonuclease 1; Short=FEN-1; AltName: Full=Flap structure-specific endonuclease 1 [Glycine max]	annotation not avaliable	[L]	FEN1, RAD2
Cla010242	866.57	2237.79	-1.37	0.000256	0.00537	down	PREDICTED: putative gamma-glutamylcyclotransferase At3g02910-like [Cucumis sativus]	RecName: Full=Putative gamma-glutamylcyclotransferase At3g02910 [Arabidopsis thaliana]	hypothetical protein	[S]	_
Cla001060	78.83	215.48	-1.45	0.000261	0.00546	down	PREDICTED: ubiquitin-conjugating enzyme E2 5-like isoform 1 [Cucumis sativus]	RecName: Full=Ubiquitin-conjugating enzyme E2 4; AltName: Full=Ubiquitin carrier protein 4; AltName: Full=Ubiquitin-conjugating enzyme E2-21 kDa 1; AltName: Full=Ub	RecName: Full=Ubiquitin carrier protein; EC=6.3.2.-;	[O]	UBE2H, UBC8
Cla010822	5.44	1.67	1.65	0.000265	0.00552	up	PREDICTED: receptor-like protein kinase FERONIA [Cucumis melo]	RecName: Full=Putative receptor-like protein kinase At5g39000; Flags: Precursor [Arabidopsis thaliana]	SubName: Full=Chromosome chr14 scaffold_9, whole genome shotgun sequence;	[T]	_
Cla009776	2.74	0.17	3.41	0.000266	0.00554	up	PREDICTED: glucan endo-1,3-beta-glucosidase 11-like isoform X1 [Cucumis melo]	RecName: Full=Glucan endo-1,3-beta-glucosidase 11; AltName: Full=(1-)3)-beta-glucan endohydrolase 11; Short=(1-)3)-beta-glucanase 11; AltName: Full=Beta-1,3-endogl	SubName: Full=Chromosome chr10 scaffold_43, whole genome shotgun sequence;	_	_
Cla010357	8.27	2.21	1.86	0.000267	0.00555	up	PREDICTED: uncharacterized protein LOC103498030 isoform X1 [Cucumis melo]	_	SubName: Full=Chromosome chr14 scaffold_21, whole genome shotgun sequence;	[S]	_
Cla016617	21.02	0	7.72	0.000274	0.0057	up	PREDICTED: auxin-induced protein 15A [Cucumis melo]	RecName: Full=Indole-3-acetic acid-induced protein ARG7	SubName: Full=Putative uncharacterized protein (Chromosome chr3 scaffold_8, whole genome sho [...]	[D]	SAUR
Cla005137	738.57	147.98	2.32	0.000278	0.00576	up	PREDICTED: probable glutamate--tRNA ligase, cytoplasmic [Cucumis melo]	RecName: Full=Probable glutamate--tRNA ligase, cytoplasmic; AltName: Full=Glutamyl-tRNA synthetase; Short=GluRS [Schizosaccharomyces pombe 972h-]	glutamate-tRNA ligase (EC:6.1.1.17)	[J]	EARS, gltX
Cla017056	243.56	99.87	1.29	0.000278	0.00576	up	PREDICTED: peroxidase 31 [Cucumis melo]	RecName: Full=Peroxidase 63; Short=Atperox P63; AltName: Full=ATP26a; Flags: Precursor [Arabidopsis thaliana]	peroxidase, putative; peroxidase, putative; FUNCTIONS IN: electron carrier activity, peroxid [...]	_	E1.11.1.7
Cla015376	1.7	0.12	3.03	0.000281	0.0058	up	PREDICTED: BEL1-like homeodomain protein 7 [Cucumis melo]	RecName: Full=BEL1-like homeodomain protein 7; Short=BEL1-like protein 7 [Arabidopsis thaliana]	homeodomain protein, putative, expressed	[K]	_
Cla008263	1.1	0	3.59	0.000281	0.0058	up	PREDICTED: 3-ketoacyl-CoA synthase 12-like [Cucumis sativus]	RecName: Full=3-ketoacyl-CoA synthase 21; Short=KCS-21; AltName: Full=Very long-chain fatty acid condensing enzyme 21; Short=VLCFA condensing enzyme 21 [Arabidopsi	hypothetical protein	[Q]	KCS
Cla007647	1.82	0.33	2.17	0.000282	0.00582	up	PREDICTED: probable leucine-rich repeat receptor-like protein kinase At5g63930 [Cucumis melo]	RecName: Full=Probable leucine-rich repeat receptor-like protein kinase At5g63930; Flags: Precursor [Arabidopsis thaliana]	hypothetical protein	[T]	_
Cla011348	280.11	748.99	-1.42	0.000285	0.00586	down	PREDICTED: uncharacterized protein LOC101205585 [Cucumis sativus]	_	SubName: Full=Chromosome chr2 scaffold_176, whole genome shotgun sequence;	_	_
Cla001938	72.82	192.31	-1.4	0.000285	0.00586	down	PREDICTED: hydroxyacylglutathione hydrolase cytoplasmic-like [Cucumis sativus]	RecName: Full=Hydroxyacylglutathione hydrolase cytoplasmic; AltName: Full=Glyoxalase II; Short=Glx II [Arabidopsis thaliana]	_	_	E3.1.2.6, gloB
Cla010317	60.18	19.84	1.6	0.000285	0.00586	up	PREDICTED: NAC domain-containing protein 100-like [Cucumis sativus]	RecName: Full=NAC domain-containing protein 100; Short=ANAC100; Short=AtNAC5 [Arabidopsis thaliana]	ATNAC6 (ARABIDOPSIS NAC DOMAIN CONTAINING PROTEIN 6); protein heterodimerization/ protein ho [...]	_	_
Cla002227	10.66	3.53	1.57	0.000287	0.00588	up	PREDICTED: LOW QUALITY PROTEIN: formin-like protein 1 [Cucumis melo]	RecName: Full=Formin-like protein 1; Short=AtFH1; Short=AtFORMIN-8; Flags: Precursor [Arabidopsis thaliana]	hypothetical protein	[Z] [T]	_
Cla016072	16.21	105.06	-2.69	0.000287	0.00588	down	PREDICTED: uncharacterized protein LOC103495285 isoform X1 [Cucumis melo]	_	_	_	_
Cla021462	6.01	28.4	-2.22	0.000289	0.0059	down	PREDICTED: probable glutathione S-transferase [Cucumis melo]	RecName: Full=Glutathione transferase GST 23; AltName: Full=Glutathione transferase GST 36 [Zea mays]	hypothetical protein	[O]	GST, gst
Cla002657	1.29	0.05	3.18	0.000289	0.00591	up	PREDICTED: cationic amino acid transporter 5 [Cucumis melo]	RecName: Full=Cationic amino acid transporter 5 [Arabidopsis thaliana]	cationic amino acid transporter	[E]	TC.APA
Cla020257	4.63	16.13	-1.78	0.000293	0.00597	down	PREDICTED: serine/threonine protein phosphatase 2A 57 kDa regulatory subunit B' beta isoform-like [Cucumis melo]	RecName: Full=Serine/threonine protein phosphatase 2A 59 kDa regulatory subunit B' eta isoform; Short=AtB' eta; Short=PP2A, B' subunit, eta isoform [Arabidopsis tha	_	_	PPP2R5
Cla012103	0.46	2.5	-2.21	0.000295	0.00601	down	PREDICTED: putative alpha-xylosidase 2 [Cucumis melo]	_	hypothetical protein	[G]	_
Cla021692	1.7	5.52	-1.64	0.000297	0.00603	down	PREDICTED: uncharacterized protein LOC100819333 isoform X2 [Glycine max]	_	SubName: Full=Chromosome chr14 scaffold_164, whole genome shotgun sequence;	[F]	_
Cla002787	34.36	3.55	3.24	0.000297	0.00603	up	PREDICTED: nitrate reductase [NADH]	RecName: Full=Nitrate reductase [NADH]	_	_	NR
Cla002632	6.25	1.08	2.42	0.000299	0.00607	up	PREDICTED: uncharacterized protein LOC101222573 [Cucumis sativus]	RecName: Full=Heavy metal-associated isoprenylated plant protein 26; Short=AtHIPP26; AltName: Full=Farnesylated protein 6; Short=AtFP6; Flags: Precursor [Arabidops	SubName: Full=Chromosome chr17 scaffold_16, whole genome shotgun sequence;	[P]	_
Cla000848	97.01	41.71	1.22	0.000302	0.00612	up	PREDICTED: uncharacterized protein LOC101219169 [Cucumis sativus]	_	SubName: Full=Chromosome chr1 scaffold_5, whole genome shotgun sequence;	[G] [E]	_
Cla001068	37.91	14.98	1.33	0.000304	0.00616	up	PREDICTED: uncharacterized protein LOC101209188 [Cucumis sativus]	_	_	_	_
Cla016143	438.56	1180.04	-1.43	0.000305	0.00616	down	PREDICTED: uncharacterized protein LOC103503504 [Cucumis melo]	_	SubName: Full=Putative uncharacterized protein (Chromosome chr2 scaffold_11, whole genome sh [...]	[R]	_
Cla020708	12.73	32.05	-1.32	0.000308	0.00621	down	PREDICTED: thylakoidal processing peptidase 1, chloroplastic-like [Cucumis melo]	RecName: Full=Thylakoidal processing peptidase 1, chloroplastic; AltName: Full=Signal peptidase I-1; Flags: Precursor [Arabidopsis thaliana]	SubName: Full=Chromosome chr18 scaffold_1, whole genome shotgun sequence;	[U]	lepB
Cla001867	952.24	2190.81	-1.2	0.000309	0.00623	down	PREDICTED: uncharacterized protein LOC103500846 [Cucumis melo]	_	_	_	_
Cla004248	118.85	46.06	1.37	0.00031	0.00623	up	PREDICTED: uncharacterized protein LOC101205688 [Cucumis sativus]	RecName: Full=Probable plastid-lipid-associated protein 14, chloroplastic; Short=AtPap14; AltName: Full=Fibrillin-11; AltName: Full=OBP3-responsive protein 1; Flag	SubName: Full=Chromosome chr16 scaffold_86, whole genome shotgun sequence;	[D]	_
Cla019728	0.85	0	3.25	0.000311	0.00625	up	PREDICTED: tetrahydrocannabinolic acid synthase-like [Cucumis melo]	RecName: Full=Tetrahydrocannabinolic acid synthase; Short=THCAS; AltName: Full=Delta(1)-tetrahydrocannabinolic acid synthase; AltName: Full=THCA synthase; Flags: P	hypothetical protein	[C]	_
Cla008700	36.54	7.1	2.35	0.000313	0.00626	up	PREDICTED: transcription factor FER-LIKE IRON DEFICIENCY-INDUCED TRANSCRIPTION FACTOR-like [Cucumis sativus]	RecName: Full=Transcription factor FER-LIKE IRON DEFICIENCY-INDUCED TRANSCRIPTION FACTOR; AltName: Full=Basic helix-loop-helix protein 29; Short=AtbHLH29; Short=bHL	hypothetical protein	[S]	_
Cla004617	363.45	142.45	1.35	0.000313	0.00626	up	PREDICTED: glutathione S-transferase omega-like 2 isoform X1 [Cucumis melo]	RecName: Full=Glutathionyl-hydroquinone reductase YqjG; Short=GS-HQR [Escherichia coli K-12]	hypothetical protein	[O]	ECM4
Cla013099	1246	467.06	1.42	0.000314	0.00626	up	PREDICTED: transcription factor MYB44-like [Cucumis sativus]	RecName: Full=Transcription factor MYB44; AltName: Full=Myb-related protein 44; Short=AtMYB44; AltName: Full=Myb-related protein R1; Short=AtMYBR1 [Arabidopsis tha	hypothetical protein	[K]	MYBP
Cla000312	28.86	93.69	-1.7	0.000314	0.00626	down	PREDICTED: nascent polypeptide-associated complex subunit alpha-like protein 2-like [Solanum lycopersicum]	RecName: Full=Nascent polypeptide-associated complex subunit alpha-like protein 2; Short=NAC-alpha-like protein 2; AltName: Full=Alpha-NAC-like protein 2 [Arabidop	SubName: Full=Chromosome chr16 scaffold_86, whole genome shotgun sequence;	[K]	EGD2, NACA
Cla021599	443.19	1254.03	-1.5	0.000314	0.00626	down	PREDICTED: 40S ribosomal protein S3a [Cucumis melo]	RecName: Full=40S ribosomal protein S3a	SubName: Full=Chromosome chr5 scaffold_2, whole genome shotgun sequence;	[J]	RP-S3Ae, RPS3A
Cla011536	27.14	79.78	-1.55	0.000315	0.00627	down	PREDICTED: uncharacterized protein LOC101219986 [Cucumis sativus]	_	SubName: Full=Chromosome undetermined scaffold_254, whole genome shotgun sequence;	_	_
Cla012206	7.55	0.59	3.46	0.000319	0.00634	up	PREDICTED: 36.4 kDa proline-rich protein isoform X1 [Cucumis melo]	RecName: Full=36.4 kDa proline-rich protein	_	_	_
Cla023419	1.8	0.29	2.3	0.000319	0.00634	up	PREDICTED: receptor-like protein kinase THESEUS 1-like [Cucumis sativus]	RecName: Full=Receptor-like protein kinase THESEUS 1; Flags: Precursor [Arabidopsis thaliana]	hypothetical protein	[T]	_
Cla006212	0.84	7.56	-3.03	0.000323	0.0064	down	PREDICTED: dehydration-responsive element-binding protein 1A [Cucumis melo]	RecName: Full=Dehydration-responsive element-binding protein 1A; Short=Protein DREB1A; AltName: Full=C-repeat/dehydration-responsive element-binding factor 3; Shor	SubName: Full=C-repeat binding facor 1;	_	EREBP
Cla019347	0.13	2.67	-3.6	0.000325	0.00644	down	PREDICTED: caffeoylshikimate esterase-like [Cucumis melo]	RecName: Full=Monoglyceride lipase; Short=MGL; AltName: Full=Monoacylglycerol lipase; Short=MAGL [Mus musculus]	hypothetical protein	[I]	_
Cla009348	107.64	41.4	1.38	0.000327	0.00647	up	PREDICTED: probable 1-deoxy-D-xylulose-5-phosphate synthase, chloroplastic-like [Cucumis sativus]	RecName: Full=Probable 1-deoxy-D-xylulose-5-phosphate synthase, chloroplastic; Short=1-deoxyxylulose-5-phosphate synthase; Short=DXP synthase; Short=DXPS; AltName: F	_	_	dxs
Cla020868	21.72	58.52	-1.43	0.00033	0.00651	down	PREDICTED: cytokinin riboside 5'-monophosphate phosphoribohydrolase LOG8 [Cucumis melo]	RecName: Full=Cytokinin riboside 5'-monophosphate phosphoribohydrolase LOG8; AltName: Full=LOG family protein At5g11950; AltName: Full=Protein LONELY GUY 8 [Arabido	SubName: Full=Putative uncharacterized protein (Chromosome chr4 scaffold_6, whole genome sho [...]	[S]	K06966
Cla022380	89.35	201.99	-1.18	0.000332	0.00654	down	PREDICTED: uncharacterized protein At1g32220, chloroplastic-like [Cucumis sativus]	RecName: Full=Uncharacterized protein At1g32220, chloroplastic; Flags: Precursor [Arabidopsis thaliana]	hypothetical protein	[R]	_
Cla018027	23.96	68.07	-1.5	0.000335	0.0066	down	PREDICTED: CASP-like protein ARALYDRAFT_321547-like [Cucumis sativus]	RecName: Full=CASP-like protein Os05g0344400 [Oryza sativa Japonica Group]	SubName: Full=Chromosome chr8 scaffold_88, whole genome shotgun sequence;	_	_
Cla014973	1.31	0.1	2.84	0.000336	0.00661	up	PREDICTED: pentatricopeptide repeat-containing protein At5g48910-like [Cucumis sativus]	RecName: Full=Pentatricopeptide repeat-containing protein At5g48910 [Arabidopsis thaliana]	annotation not avaliable	[R]	_
Cla010651	8.87	30.57	-1.77	0.000339	0.00667	down	PREDICTED: uncharacterized protein LOC103501566 [Cucumis melo]	_	SubName: Full=Chromosome chr9 scaffold_7, whole genome shotgun sequence;	_	_
Cla017972	2.73	0.37	2.59	0.000342	0.0067	up	PREDICTED: glycerol-3-phosphate 2-O-acyltransferase 6 [Cucumis melo]	RecName: Full=Glycerol-3-phosphate 2-O-acyltransferase 6; Short=AtGPAT6; AltName: Full=Glycerol-3-phosphate acyltransferase 6 [Arabidopsis thaliana]	glycerol-3-phosphate acyltransferase (EC:2.3.1.51)	[S]	GPAT
Cla005831	3.11	0.06	4.29	0.000344	0.00674	up	PREDICTED: glutamate decarboxylase 4-like [Cucumis sativus]	RecName: Full=Glutamate decarboxylase 4; Short=GAD 4 [Arabidopsis thaliana]	SubName: Full=Chromosome chr1 scaffold_5, whole genome shotgun sequence;	[E]	E4.1.1.15, gadB, gadA, GAD
Cla008780	188.94	78.74	1.26	0.000347	0.00679	up	PREDICTED: type I inositol 1,4,5-trisphosphate 5-phosphatase 2 isoform X1 [Cucumis melo]	RecName: Full=Type I inositol 1,4,5-trisphosphate 5-phosphatase 2; Short=At5PTase2 [Arabidopsis thaliana]	hypothetical protein	[T]	_
Cla012673	140.94	347.51	-1.3	0.000348	0.00681	down	PREDICTED: uncharacterized protein LOC103489947 [Cucumis melo]	_	_	_	_
Cla019156	84.02	31.79	1.4	0.000352	0.00686	up	PREDICTED: senescence-associated carboxylesterase 101-like [Cucumis melo]	_	_	_	EDS1
Cla008489	3.83	0.72	2.27	0.000352	0.00686	up	PREDICTED: probable LRR receptor-like serine/threonine-protein kinase At5g59680-like [Cucumis sativus]	RecName: Full=Probable receptor-like serine/threonine-protein kinase At5g57670 [Arabidopsis thaliana]	hypothetical protein	[T]	_
Cla015756	7	1.43	2.22	0.000354	0.00688	up	PREDICTED: lysM domain-containing GPI-anchored protein 2 [Cucumis melo]	RecName: Full=LysM domain-containing GPI-anchored protein 2; AltName: Full=Chitin elicitor-binding protein LYM2; Short=CEBiP LYM2; Flags: Precursor [Arabidopsis tha	_	_	_
Cla001828	67.74	22.8	1.57	0.000362	0.00704	up	PREDICTED: uncharacterized protein LOC101217980 [Cucumis sativus]	_	_	_	_
Cla007133	4.4	15.3	-1.77	0.000364	0.00706	down	PREDICTED: aldo-keto reductase-like isoform X3 [Cucumis melo]	RecName: Full=Protein tas [Escherichia coli K-12]	hypothetical protein	[C]	_
Cla003872	35.82	98.78	-1.46	0.000365	0.00706	down	PREDICTED: transcription factor bHLH80-like [Cucumis sativus]	RecName: Full=Transcription factor bHLH80; AltName: Full=Basic helix-loop-helix protein 80; Short=AtbHLH80; Short=bHLH 80; AltName: Full=Transcription factor EN 71	hypothetical protein	_	_
Cla009144	1586.74	3942.29	-1.31	0.000367	0.00709	down	HSP15.9 [Citrullus lanatus]	RecName: Full=15.7 kDa heat shock protein, peroxisomal; Short=AtHsp15.7 [Arabidopsis thaliana]	hypothetical protein	[O]	HSP20
Cla023464	24.67	8.42	1.54	0.000367	0.00709	up	PREDICTED: glyceraldehyde-3-phosphate dehydrogenase B, chloroplastic isoform X2 [Cucumis melo]	RecName: Full=Glyceraldehyde-3-phosphate dehydrogenase B, chloroplastic; AltName: Full=NADP-dependent glyceraldehydephosphate dehydrogenase subunit B; Flags: Precursor	SubName: Full=Putative uncharacterized protein;	[G]	GAPA
Cla006068	5.83	19.28	-1.71	0.00037	0.00713	down	PREDICTED: sugar transporter ERD6-like 7-like [Cucumis sativus]	RecName: Full=Sugar transporter ERD6-like 7 [Arabidopsis thaliana]	SubName: Full=Chromosome chr7 scaffold_31, whole genome shotgun sequence;	[G]	SLC2A8, GLUT8
Cla007497	702.53	19199.5	-4.77	0.00037	0.00713	down	ATP synthase subunit beta [Medicago truncatula]	_	hypothetical protein	_	_
Cla017563	88.04	209.71	-1.25	0.000371	0.00714	down	PREDICTED: uncharacterized LOC101220824 [Cucumis sativus]	_	hypothetical protein	_	_
Cla014918	115.82	39.79	1.54	0.000372	0.00714	up	PREDICTED: galacturonosyltransferase 8-like [Cucumis sativus]	RecName: Full=Galacturonosyltransferase 8; AltName: Full=Glycosyltransferase QUASIMODO1 [Arabidopsis thaliana]	SubName: Full=Putative uncharacterized protein;	_	GAUT
Cla004876	381.81	108.03	1.82	0.000374	0.00717	up	PREDICTED: molybdate-anion transporter [Cucumis melo]	RecName: Full=Molybdate-anion transporter; AltName: Full=Major facilitator superfamily domain-containing protein 5; AltName: Full=Molybdate transporter 2 homolog [	hypothetical protein	[G]	_
Cla019208	23.04	8.57	1.42	0.000375	0.00719	up	PREDICTED: protein MODIFIER OF SNC1 1 isoform X1 [Cucumis melo]	RecName: Full=Protein MODIFIER OF SNC1 1; AltName: Full=MODIFIER OF snc1, 1 [Arabidopsis thaliana]	_	_	_
Cla005645	845.43	1971.35	-1.22	0.000378	0.00723	down	PREDICTED: small heat shock protein, chloroplastic-like isoform X2 [Cucumis melo]	RecName: Full=Small heat shock protein, chloroplastic; Flags: Precursor	SubName: Full=Putative uncharacterized protein (Chromosome undetermined scaffold_51, whole g [...]	[O]	HSP20
Cla007337	2.11	0.24	2.69	0.000382	0.00731	up	PREDICTED: fasciclin-like arabinogalactan protein 17 [Cucumis melo]	RecName: Full=Fasciclin-like arabinogalactan protein 17; Flags: Precursor [Arabidopsis thaliana]	SubName: Full=Chromosome chr8 scaffold_41, whole genome shotgun sequence;	[W] [M]	_
Cla018614	959.94	2253.07	-1.23	0.000385	0.00736	down	PREDICTED: glutathione S-transferase U9-like [Cucumis sativus]	RecName: Full=Glutathione S-transferase U9; Short=AtGSTU9; AltName: Full=GST class-tau member 9; AltName: Full=Glutathione S-transferase 14 [Arabidopsis thaliana]	ATGSTU9 (ARABIDOPSIS THALIANA GLUTATHIONE S-TRANSFERASE TAU 9); glutathione transferase; Enc [...]	[O]	GST, gst
Cla018952	8.49	1.35	2.57	0.000386	0.00737	up	PREDICTED: uncharacterized protein LOC103494146 [Cucumis melo]	_	_	_	_
Cla009789	974.08	287.69	1.76	0.00039	0.00743	up	PREDICTED: endoplasmic reticulum oxidoreductin-1-like [Cucumis melo]	RecName: Full=Endoplasmic reticulum oxidoreductin-1; Flags: Precursor [Arabidopsis thaliana]	SubName: Full=Chromosome chr10 scaffold_43, whole genome shotgun sequence;	[O]	ERO1L
Cla010685	6.54	29.4	-2.15	0.000394	0.00748	down	PREDICTED: uncharacterized protein LOC103494435 [Cucumis melo]	_	_	_	_
Cla012165	177.9	48.89	1.86	0.000397	0.00754	up	PREDICTED: calmodulin-like isoform 1 [Cucumis sativus]	RecName: Full=Calmodulin; Short=CaM	Calmodulin-3 (CaM-3); Calmodulin mediates the control of a large number of enzymes and other [...]	[T]	CALM
Cla022495	24.7	55.73	-1.17	0.000399	0.00757	down	PREDICTED: 3-ketoacyl-CoA synthase 4-like [Cucumis sativus]	RecName: Full=3-ketoacyl-CoA synthase 4; Short=KCS-4; AltName: Full=Very long-chain fatty acid condensing enzyme 4; Short=VLCFA condensing enzyme 4 [Arabidopsis tha	KCS4 (3-KETOACYL-COA SYNTHASE 4); acyltransferase/ catalytic/ transferase, transferring acyl [...]	[Q]	KCS
Cla008853	26.42	9.94	1.4	0.0004	0.00758	up	PREDICTED: DNA (cytosine-5)-methyltransferase CMT2-like [Cucumis sativus]	RecName: Full=DNA (cytosine-5)-methyltransferase CMT2; AltName: Full=Chromomethylase 2; AltName: Full=Protein CHROMOMETHYLASE 2 [Arabidopsis thaliana]	RecName: Full=Cytosine-specific methyltransferase; EC=2.1.1.37;	[L]	DNMT1, dcm
Cla015651	0	60.92	-9.25	0.000401	0.0076	down	PREDICTED: cold and drought-regulated protein CORA-like [Cucumis melo]	RecName: Full=Glycine-rich protein DC9.1	_	_	_
Cla022719	4.95	18.22	-1.86	0.000403	0.00761	down	PREDICTED: uncharacterized protein LOC101206911 [Cucumis sativus]	_	hypothetical protein	[O]	_
Cla008763	83.24	30.69	1.44	0.000405	0.00764	up	PREDICTED: phosphatidylinositol 4-phosphate 5-kinase 8-like [Cucumis melo]	RecName: Full=Radial spoke head 1 homolog; AltName: Full=Cancer/testis antigen 79; Short=CT79; AltName: Full=Male meiotic metaphase chromosome-associated acidic pr	hypothetical protein	[R]	_
Cla006784	4.97	0.64	2.78	0.000408	0.00768	up	PREDICTED: benzyl alcohol O-benzoyltransferase-like [Cucumis melo]	RecName: Full=Benzyl alcohol O-benzoyltransferase; AltName: Full=Benzoyl coenzyme A:benzyl alcohol benzoyl transferase [Nicotiana tabacum]	hypothetical protein	_	_
Cla011017	14.8	4.27	1.77	0.000409	0.00769	up	PREDICTED: farnesyl pyrophosphate synthase 1 [Cucumis melo]	RecName: Full=Farnesyl pyrophosphate synthase 1; Short=FPP synthase 1; Short=FPS 1; AltName: Full=(2E,6E)-farnesyl diphosphate synthase 1; AltName: Full=Dimethylall	SubName: Full=Chromosome chr19 scaffold_66, whole genome shotgun sequence;	[H]	FDPS
Cla004658	46.11	19.23	1.26	0.000409	0.00769	up	PREDICTED: protein kinase APK1A, chloroplastic-like [Cucumis sativus]	RecName: Full=Protein kinase APK1B, chloroplastic; Flags: Precursor [Arabidopsis thaliana]	hypothetical protein	[T]	IRAK4
Cla019586	23.58	6.18	1.91	0.000411	0.00772	up	gibberellin 2-beta-dioxygenase-like [Cucumis sativus]	RecName: Full=Gibberellin 2-beta-dioxygenase; AltName: Full=GA 2-oxidase; AltName: Full=Gibberellin 2-beta-hydroxylase; AltName: Full=Gibberellin 2-oxidase	gibberellin 2-oxidase	[R]	E1.14.11.13
Cla014798	10.6	3.2	1.7	0.000413	0.00773	up	hypothetical protein POPTR_0005s23680g [Populus trichocarpa]	RecName: Full=WD repeat and FYVE domain-containing protein 3; AltName: Full=Autophagy-linked FYVE protein; Short=Alfy [Homo sapiens]	WD-40 repeat family protein / beige-related; WD-40 repeat family protein / beige-related; FU [...]	[T] [U]	_
Cla019392	194.31	481.74	-1.31	0.000413	0.00773	down	hypothetical protein L484_012869 [Morus notabilis]	RecName: Full=Tobamovirus multiplication protein 1; Short=NtTOM1	hypothetical protein	_	_
Cla000515	5.76	1.87	1.58	0.000414	0.00773	up	PREDICTED: uncharacterized protein LOC101219495 [Cucumis sativus]	RecName: Full=Proton pump-interactor 1 [Arabidopsis thaliana]	SubName: Full=Chromosome chr18 scaffold_137, whole genome shotgun sequence;	_	_
Cla005097	2.41	0	4.65	0.000416	0.00776	up	PREDICTED: probable xyloglucan endotransglucosylase/hydrolase protein 32 [Cucumis melo]	RecName: Full=Probable xyloglucan endotransglucosylase/hydrolase protein 31; Short=At-XTH31; Short=AtXTR8; Short=XTH-31; Flags: Precursor [Arabidopsis thaliana]	SubName: Full=Putative uncharacterized protein;	_	E2.4.1.207
Cla017289	41.96	14.76	1.5	0.000416	0.00776	up	PREDICTED: CTL-like protein DDB_G0274487 isoform X1 [Cucumis melo]	_	hypothetical protein	[I]	_
Cla004710	7.34	0.99	2.77	0.000418	0.00779	up	PREDICTED: ABC transporter G family member 16-like [Cucumis sativus]	RecName: Full=ABC transporter G family member 6; Short=ABC transporter ABCG.6; Short=AtABCG6; AltName: Full=White-brown complex homolog protein 6; Short=AtWBC6 [Ara	white-brown-complex ABC transporter family	[V]	_
Cla017602	24.87	10.37	1.25	0.00042	0.0078	up	PREDICTED: pentatricopeptide repeat-containing protein At1g63330-like [Cucumis sativus]	_	_	_	_
Cla018895	2768.29	7500.34	-1.44	0.000423	0.00787	down	PREDICTED: mitochondrial import receptor subunit TOM7-1-like [Cucumis melo]	RecName: Full=Mitochondrial import receptor subunit TOM7-1; AltName: Full=Translocase of outer membrane 7 kDa subunit 1 [Arabidopsis thaliana]	hypothetical protein	_	TOM7
Cla005570	69.65	26.6	1.39	0.000428	0.00794	up	PREDICTED: phosphate transporter PHO1 homolog 3-like [Cucumis melo]	RecName: Full=Phosphate transporter PHO1 homolog 3; AltName: Full=Protein PHO1 homolog 3; Short=AtPHO1;H3 [Arabidopsis thaliana]	pho1-like protein	[U]	_
Cla007124	44.67	124.05	-1.47	0.000429	0.00794	down	PREDICTED: protein Hikeshi [Cucumis melo]	_	SubName: Full=Putative uncharacterized protein (Chromosome chr4 scaffold_39, whole genome sh [...]	[S]	_
Cla012026	2.97	0.58	2.18	0.000429	0.00795	up	PREDICTED: U-box domain-containing protein 16 [Cucumis melo]	RecName: Full=U-box domain-containing protein 16; AltName: Full=Plant U-box protein 16 [Arabidopsis thaliana]	SubName: Full=Chromosome chr8 scaffold_88, whole genome shotgun sequence;	[S]	_
Cla002166	170.35	60.64	1.49	0.000431	0.00798	up	PREDICTED: glycerophosphodiester phosphodiesterase gde1-like [Cucumis sativus]	_	hypothetical protein	[C]	GDE1
Cla005346	33.25	13.82	1.26	0.000433	0.00798	up	PREDICTED: 65-kDa microtubule-associated protein 1-like isoform X1 [Cucumis melo]	RecName: Full=65-kDa microtubule-associated protein 1; Short=AtMAP65-1 [Arabidopsis thaliana]	SubName: Full=Putative uncharacterized protein;	[Z] [D]	PRC1
Cla017283	0.65	0.04	2.38	0.000433	0.00798	up	PREDICTED: probable LRR receptor-like serine/threonine-protein kinase At4g36180-like [Cucumis sativus]	RecName: Full=Leucine-rich repeat receptor-like serine/threonine-protein kinase At1g17230; Flags: Precursor [Arabidopsis thaliana]	SubName: Full=Chromosome undetermined scaffold_51, whole genome shotgun sequence;	[T]	_
Cla015822	173.3	398.06	-1.2	0.000434	0.00798	down	PREDICTED: SKP1-like protein 1B-like [Cucumis sativus]	RecName: Full=SKP1-like protein 11; Short=AtSK11 [Arabidopsis thaliana]	SubName: Full=Putative uncharacterized protein;	[O]	SKP1, CBF3D
Cla014346	21.93	58.06	-1.4	0.000434	0.00798	down	PREDICTED: serine acetyltransferase 4-like [Cucumis sativus]	RecName: Full=Serine acetyltransferase 4; Short=AtSAT-4; Short=AtSERAT3;2 [Arabidopsis thaliana]	hypothetical protein	[E]	cysE
Cla005790	22.45	9.2	1.28	0.000437	0.00803	up	PREDICTED: auxin response factor 19-like [Cucumis melo]	RecName: Full=Auxin response factor 19; AltName: Full=OsARF7a [Oryza sativa Japonica Group]	hypothetical protein	_	_
Cla006176	51.08	120.35	-1.23	0.00044	0.00806	down	PREDICTED: uncharacterized protein LOC101212555 [Cucumis sativus]	RecName: Full=Zinc finger CCHC domain-containing protein 9 [Homo sapiens]	SubName: Full=Putative uncharacterized protein;	[O] [U]	CFL
Cla005783	11.37	27.54	-1.27	0.00044	0.00806	down	Transducin family protein / WD-40 repeat family protein [Theobroma cacao]	RecName: Full=U3 small nucleolar RNA-associated protein 21 homolog; Short=U3 snoRNA-associated protein 21 [Schizosaccharomyces pombe 972h-]	hypothetical protein	[R]	UTP21, WDR36
Cla006442	92.9	37.88	1.29	0.000443	0.0081	up	PREDICTED: nucleobase-ascorbate transporter 4 [Cucumis melo]	RecName: Full=Nucleobase-ascorbate transporter 4; Short=AtNAT4; Short=AtPER [Arabidopsis thaliana]	nucleobase ascorbate transporter	[P]	SLC23A1_2, SVCT1_2
Cla014625	9.9	24.28	-1.29	0.000443	0.0081	down	hypothetical protein PRUPE_ppa018629mg [Prunus persica]	RecName: Full=Subtilisin-like protease SBT5.3; AltName: Full=Auxin-induced in root cultures protein 3; AltName: Full=Subtilase subfamily 5 member 3; Short=AtSBT5.3;	hypothetical protein	[O]	_
Cla008151	536.16	1217.81	-1.18	0.000444	0.0081	down	PREDICTED: ran-binding protein 1 homolog a-like [Cucumis melo]	RecName: Full=Ran-binding protein 1 homolog a; AltName: Full=Ran-binding protein siRanBP [Arabidopsis thaliana]	SubName: Full=Chromosome chr8 scaffold_99, whole genome shotgun sequence;	[U]	RANBP1
Cla002691	15.48	3.6	2.07	0.000445	0.00811	up	PREDICTED: phosphoribulokinase, chloroplastic-like [Cucumis melo]	RecName: Full=Phosphoribulokinase, chloroplastic; Short=PRK; Short=PRKase; AltName: Full=Phosphopentokinase; Flags: Precursor	_	_	PRK, prkB
Cla003605	0.54	0	2.67	0.000446	0.00811	up	PREDICTED: LOW QUALITY PROTEIN: receptor-like protein 12 [Cucumis melo]	RecName: Full=Probable LRR receptor-like serine/threonine-protein kinase At1g34110; Flags: Precursor [Arabidopsis thaliana]	_	_	_
Cla011373	13.1	4.41	1.55	0.000447	0.00813	up	PREDICTED: long chain acyl-CoA synthetase 4-like [Cucumis sativus]	RecName: Full=Long chain acyl-CoA synthetase 4 [Arabidopsis thaliana]	hypothetical protein	[I]	ACSL, fadD
Cla019592	1.5	0	4	0.000449	0.00815	up	PREDICTED: probable purine permease 9-like isoform 1 [Cucumis sativus]	RecName: Full=Probable purine permease 10; Short=AtPUP10 [Arabidopsis thaliana]	hypothetical protein	_	_
Cla021095	4.26	14.22	-1.72	0.000453	0.00821	down	PREDICTED: squamosa promoter-binding-like protein 7 isoform X2 [Cucumis melo]	RecName: Full=Squamosa promoter-binding-like protein 7 [Oryza sativa Japonica Group]	SubName: Full=Chromosome chr15 scaffold_19, whole genome shotgun sequence;	_	AATF, BFR2
Cla006876	253.79	715.98	-1.5	0.000454	0.00822	down	PREDICTED: E3 ubiquitin-protein ligase RHA1B-like isoform 1 [Cucumis sativus]	RecName: Full=E3 ubiquitin-protein ligase ATL4; AltName: Full=Protein ARABIDOPSIS TOXICOS EN LEVADURA 4; Short=Protein ATL4; AltName: Full=RING-H2 finger protein AT	SubName: Full=Putative uncharacterized protein;	[O]	XERICO
Cla019106	32.49	101.36	-1.64	0.000455	0.00822	down	PREDICTED: uncharacterized protein LOC101226861 [Cucumis sativus]	_	_	_	_
Cla012011	28.22	10.16	1.47	0.000455	0.00823	up	PREDICTED: uncharacterized protein LOC101224024 [Cucumis sativus]	RecName: Full=Protein SCAR2; Short=AtSCAR2; AltName: Full=Protein DISTORTED 3; AltName: Full=Protein IRREGULAR TRICHOME BRANCH 1; AltName: Full=Protein WAVE4 [Arab	SubName: Full=Chromosome chr8 scaffold_88, whole genome shotgun sequence;	[Z]	_
Cla022639	413.12	120.28	1.78	0.000467	0.00843	up	PREDICTED: uncharacterized protein LOC103487823 [Cucumis melo]	_	_	_	_
Cla002777	1773.54	6359.84	-1.84	0.00047	0.00847	down	PREDICTED: 40S ribosomal protein S28-like [Cucumis sativus]	RecName: Full=40S ribosomal protein S28 [Zea mays]	SubName: Full=Putative uncharacterized protein;	[J]	RP-S28e, RPS28
Cla009011	65.11	25.33	1.36	0.000471	0.00848	up	PREDICTED: tonoplast dicarboxylate transporter [Cucumis melo]	RecName: Full=Tonoplast dicarboxylate transporter; Short=AttDT; AltName: Full=Sodium-dicarboxylate cotransporter-like; Short=AtSDAT; AltName: Full=Vacuolar malate tr	SubName: Full=Chromosome undetermined scaffold_292, whole genome shotgun sequence;	[P]	SLC13A2_3_5
Cla010049	662.45	1655.71	-1.32	0.000478	0.0086	down	PREDICTED: 60S ribosomal protein L27a-3-like [Cucumis sativus]	RecName: Full=60S ribosomal protein L27a-3 [Arabidopsis thaliana]	SubName: Full=Putative uncharacterized protein;	[J]	RP-L27Ae, RPL27A
Cla007307	7.95	1.48	2.35	0.000481	0.00863	up	WRKY70 [Citrullus lanatus]	RecName: Full=Probable WRKY transcription factor 70; AltName: Full=WRKY DNA-binding protein 70 [Arabidopsis thaliana]	_	_	_
Cla022247	2.53	8.75	-1.75	0.000481	0.00863	down	PREDICTED: U-box domain-containing protein 52-like [Citrus sinensis]	RecName: Full=U-box domain-containing protein 34; AltName: Full=Plant U-box protein 34; Includes: RecName: Full=E3 ubiquitin ligase; Includes: RecName: Full=Serine	annotation not avaliable	[T]	NXN
Cla017308	16.56	47.91	-1.53	0.000482	0.00863	down	PREDICTED: ATP-dependent Clp protease proteolytic subunit 2, mitochondrial [Cucumis melo]	RecName: Full=ATP-dependent Clp protease proteolytic subunit 2, mitochondrial; AltName: Full=Endopeptidase ClpP2; AltName: Full=nClpP7; Flags: Precursor [Arabidops	RecName: Full=ATP-dependent Clp protease proteolytic subunit; EC=3.4.21.92;	[O]	clpP, CLPP
Cla022004	15.68	40.03	-1.35	0.000483	0.00864	down	PREDICTED: UDP-glycosyltransferase 74E2-like [Cucumis melo]	RecName: Full=UDP-glycosyltransferase 74E1 [Arabidopsis thaliana]	_	_	_
Cla017952	14.65	45.39	-1.63	0.000489	0.00874	down	PREDICTED: uncharacterized protein LOC103486334 [Cucumis melo]	RecName: Full=Heme-binding-like protein At3g10130, chloroplastic; Flags: Precursor [Arabidopsis thaliana]	SubName: Full=Putative uncharacterized protein (Chromosome chr8 scaffold_23, whole genome sh [...]	[S]	_
Cla007635	67.82	28.39	1.25	0.000493	0.0088	up	PREDICTED: beta-amylase 1, chloroplastic-like [Cucumis sativus]	RecName: Full=Beta-amylase 1, chloroplastic; AltName: Full=1,4-alpha-D-glucan maltohydrolase; AltName: Full=Beta-amylase 7; AltName: Full=Thioredoxin-regulated beta	BAM1 (BETA-AMYLASE 1); beta-amylase; Encodes a chloroplast beta-amylase. Is necessary for le [...]	[S]	E3.2.1.2
Cla019770	4.24	0.32	3.35	0.0005	0.00892	up	PREDICTED: cysteine-rich repeat secretory protein 60 [Cucumis melo]	RecName: Full=Cysteine-rich repeat secretory protein 60; AltName: Full=Plasmodesmata-located protein 7; Short=PDLP7; Flags: Precursor [Arabidopsis thaliana]	hypothetical protein	_	_
Cla015379	25.32	9.53	1.4	0.000501	0.00893	up	PREDICTED: probable polygalacturonase At1g80170 isoform X1 [Cucumis melo]	RecName: Full=Probable polygalacturonase At1g80170; Short=PG; AltName: Full=Pectinase At1g80170; Flags: Precursor [Arabidopsis thaliana]	annotation not avaliable	[M]	_
Cla022457	22.99	9.21	1.31	0.000508	0.00904	up	PREDICTED: purple acid phosphatase 2-like [Cucumis sativus]	RecName: Full=Purple acid phosphatase 2; AltName: Full=Manganese(II) purple acid phosphatase 2; Flags: Precursor [Ipomoea batatas]	hypothetical protein	[R]	_
Cla020993	378.67	840.52	-1.15	0.00051	0.00906	down	PREDICTED: uncharacterized protein LOC103503849 [Cucumis melo]	_	hypothetical protein	_	_
Cla007259	428.16	1004.48	-1.23	0.000514	0.00911	down	PREDICTED: pectinesterase inhibitor-like [Cucumis melo]	_	_	_	_
Cla013983	69.42	223.13	-1.68	0.000515	0.00911	down	_	_	_	_	_
Cla011260	0.63	0.05	2.29	0.000516	0.00911	up	PREDICTED: receptor-like protein kinase 5 [Cucumis melo]	RecName: Full=Probable LRR receptor-like serine/threonine-protein kinase At4g08850; Flags: Precursor [Arabidopsis thaliana]	hypothetical protein	[T]	_
Cla002610	18.08	4.84	1.88	0.000516	0.00911	up	PREDICTED: WD repeat-containing protein 18-like [Cucumis sativus]	_	_	_	IPI3
Cla021446	4.45	23.07	-2.35	0.000519	0.00915	down	PREDICTED: inosine triphosphate pyrophosphatase [Cucumis melo]	RecName: Full=Inosine triphosphate pyrophosphatase; Short=ITPase; Short=Inosine triphosphatase; AltName: Full=Non-canonical purine NTP pyrophosphatase; AltName: Fu	inosine triphosphate pyrophosphatase, putative / HAM1 family protein; inosine triphosphate p [...]	[F]	ITPA
Cla003124	23.86	61.21	-1.36	0.00052	0.00915	down	PREDICTED: probable lysine--tRNA ligase, cytoplasmic isoform X1 [Cucumis melo]	RecName: Full=Lysine--tRNA ligase; AltName: Full=Lysyl-tRNA synthetase; Short=LysRS [Thermosynechococcus elongatus BP-1]	_	_	KARS, lysS
Cla007529	137.03	326.78	-1.25	0.00052	0.00915	down	PREDICTED: DNA-directed RNA polymerase III subunit rpc9-like [Cucumis melo]	_	SubName: Full=Chromosome undetermined scaffold_53, whole genome shotgun sequence;	[K]	_
Cla007147	14.04	4.71	1.56	0.00052	0.00915	up	PREDICTED: acetate--CoA ligase ACS, chloroplastic/glyoxysomal-like [Cucumis sativus]	RecName: Full=Acetate--CoA ligase ACS, chloroplastic/glyoxysomal; AltName: Full=Acetyl-CoA synthetase; Flags: Precursor [Arabidopsis thaliana]	acetyl-CoA synthetase, putative / acetate-CoA ligase, putative; acetyl-CoA synthetase, putat [...]	[I]	ACSS, acs
Cla015738	531.04	1276.25	-1.26	0.000523	0.00918	down	PREDICTED: 40S ribosomal protein S11-like [Cucumis melo]	RecName: Full=40S ribosomal protein S11	ribosomal protein S17, putative, expressed	[J]	RP-S11e, RPS11
Cla009482	33.62	9.37	1.83	0.000524	0.00918	up	PREDICTED: uncharacterized protein LOC101206166 [Cucumis sativus]	_	hypothetical protein	[A]	_
Cla018034	220.54	72.44	1.6	0.000525	0.0092	up	PREDICTED: protein LURP-one-related 15-like [Cucumis sativus]	RecName: Full=Protein LURP-one-related 15 [Arabidopsis thaliana]	SubName: Full=Chromosome chr8 scaffold_88, whole genome shotgun sequence;	_	_
Cla020334	37.76	7.75	2.27	0.000526	0.0092	up	PREDICTED: basic leucine zipper 63 [Cucumis melo]	RecName: Full=Ocs element-binding factor 1; Short=OCSBF-1 [Zea mays]	hypothetical protein	_	_
Cla014639	16.2	37	-1.19	0.000528	0.00922	down	PREDICTED: probable LRR receptor-like serine/threonine-protein kinase At1g63430-like [Cucumis sativus]	RecName: Full=Probable LRR receptor-like serine/threonine-protein kinase At1g63430; Flags: Precursor [Arabidopsis thaliana]	SubName: Full=Chromosome chr2 scaffold_105, whole genome shotgun sequence;	[T]	_
Cla005146	54.18	22.87	1.24	0.000536	0.00936	up	PREDICTED: uncharacterized protein LOC101217178 [Cucumis sativus]	RecName: Full=Glucan endo-1,3-beta-glucosidase 1; AltName: Full=(1-)3)-beta-glucan endohydrolase 1; Short=(1-)3)-beta-glucanase 1; AltName: Full=Beta-1,3-endogluca	_	_	_
Cla000838	64.38	144.1	-1.16	0.000539	0.00939	down	PREDICTED: uncharacterized membrane protein At3g27390 [Cucumis melo]	RecName: Full=Uncharacterized membrane protein At3g27390 [Arabidopsis thaliana]	hypothetical protein	_	_
Cla006203	44.51	134.98	-1.6	0.000541	0.00942	down	PREDICTED: DNA-directed RNA polymerases I, II, and III subunit RPABC2-like [Cucumis sativus]	RecName: Full=DNA-directed RNA polymerases II, IV and V subunit 6A; AltName: Full=RNA polymerase Rpb6 [Arabidopsis thaliana]	DNA-directed RNA polymerase	[K]	RPB6, POLR2F
Cla013928	359.52	156.49	1.2	0.000543	0.00944	up	PREDICTED: protein disulfide-isomerase-like [Cucumis melo]	RecName: Full=Protein disulfide-isomerase; Short=PDI; Flags: Precursor [Datisca glomerata]	SubName: Full=Chromosome chr18 scaffold_1, whole genome shotgun sequence;	[O]	PDIA1, P4HB
Cla008458	3.93	0	5.33	0.000544	0.00946	up	PREDICTED: uncharacterized protein LOC103485248 [Cucumis melo]	_	hypothetical protein	_	_
Cla013504	5.49	15.12	-1.44	0.000547	0.0095	down	PREDICTED: 3-oxoacyl-[acyl-carrier-protein]	RecName: Full=3-oxoacyl-[acyl-carrier-protein]	3-oxoacyl-(acyl-carrier-protein) synthase II, putative; 3-oxoacyl-(acyl-carrier-protein) syn [...]	[Q] [I]	fabF
Cla003377	0.72	0	3.03	0.000549	0.00952	up	PREDICTED: uncharacterized protein LOC103485475 isoform X1 [Cucumis melo]	_	SubName: Full=Chromosome chr14 scaffold_9, whole genome shotgun sequence;	[S]	_
Cla015134	630.85	1500.46	-1.25	0.000551	0.00953	down	PREDICTED: GTP-binding protein SAR1A [Cucumis melo]	RecName: Full=GTP-binding protein SAR1A [Arabidopsis thaliana]	annotation not avaliable	[U]	SAR1
Cla019044	461.44	176.61	1.39	0.000552	0.00954	up	PREDICTED: protein COBRA-like [Cucumis sativus]	RecName: Full=Protein COBRA; AltName: Full=Cell expansion protein; Flags: Precursor [Arabidopsis thaliana]	SubName: Full=Putative uncharacterized protein;	_	_
Cla020603	0.31	2.96	-2.89	0.000554	0.00957	down	PREDICTED: cyclin-D5-1-like [Cucumis sativus]	RecName: Full=Cyclin-D5-1; AltName: Full=G1/S-specific cyclin-D5-1; Short=CycD5;1 [Oryza sativa Japonica Group]	SubName: Full=Chromosome chr18 scaffold_1, whole genome shotgun sequence;	[D]	CYCD5
Cla018500	502.7	1290.05	-1.36	0.000556	0.00959	down	PREDICTED: 40S ribosomal protein S7 [Cucumis melo]	RecName: Full=40S ribosomal protein S7	SubName: Full=Putative uncharacterized protein;	[J]	RP-S7e, RPS7
Cla012315	111.03	256.98	-1.21	0.000558	0.00962	down	PREDICTED: auxin-responsive protein IAA16-like [Cucumis melo]	RecName: Full=Auxin-responsive protein IAA1; AltName: Full=Indoleacetic acid-induced protein 1 [Oryza sativa Japonica Group]	_	_	IAA
Cla001335	30	2.63	3.46	0.000561	0.00966	up	PREDICTED: putative zinc finger protein At1g68190 [Cucumis melo]	RecName: Full=Probable salt tolerance-like protein At1g78600 [Arabidopsis thaliana]	_	_	_
Cla017064	212.53	88.97	1.26	0.000565	0.00971	up	PREDICTED: protein ALTERED XYLOGLUCAN 4-like [Cucumis melo]	RecName: Full=Protein ALTERED XYLOGLUCAN 4-like; AltName: Full=Protein trichome birefringence-like 22 [Arabidopsis thaliana]	_	_	_
Cla019334	0.26	4.85	-3.78	0.000568	0.00975	down	PREDICTED: uncharacterized protein LOC101216665 [Cucumis sativus]	_	hypothetical protein	[S]	_
Cla010287	197.4	465.2	-1.24	0.000571	0.00978	down	PREDICTED: cold-regulated 413 plasma membrane protein 2-like [Cucumis melo]	RecName: Full=Cold-regulated 413 plasma membrane protein 2; Short=AtCOR413-PM2 [Arabidopsis thaliana]	SubName: Full=Chromosome chr3 scaffold_8, whole genome shotgun sequence;	[S]	_
Cla001988	2.33	10.08	-2.07	0.000571	0.00978	down	PREDICTED: polygalacturonase-like [Cucumis sativus]	RecName: Full=Polygalacturonase; Short=PG; AltName: Full=Pectinase; Flags: Precursor	hypothetical protein	[M]	E3.2.1.15
Cla023379	117.2	51.21	1.19	0.000572	0.00978	up	PREDICTED: uncharacterized protein PB18E9.04c [Cucumis melo]	_	_	_	_
Cla003522	20.69	5.16	1.98	0.000574	0.00981	up	PREDICTED: nucleobase-ascorbate transporter 12 isoform X2 [Prunus mume]	RecName: Full=Nucleobase-ascorbate transporter 12; Short=AtNAT12 [Arabidopsis thaliana]	annotation not avaliable	[F]	SLC23A1_2, SVCT1_2
Cla023343	14.97	36.46	-1.28	0.000578	0.00986	down	PREDICTED: cell wall protein RBR3-like isoform X1 [Cucumis melo]	_	_	_	_
Cla018833	13.5	34	-1.33	0.000587	0.01	down	PREDICTED: replication protein A 32 kDa subunit B-like [Cucumis melo]	RecName: Full=Replication protein A 32 kDa subunit A; Short=AtRPA32A; Short=RP-A p32 A; AltName: Full=DNA replication protein A2 subunit A; AltName: Full=Protein S	_	_	RFA2, RPA2
Cla020961	115.03	42.36	1.44	0.000589	0.01	up	PREDICTED: cellulose synthase A catalytic subunit 1 [UDP-forming]	RecName: Full=Cellulose synthase A catalytic subunit 1 [UDP-forming]	cellulose synthase (EC:2.4.1.12)	[M]	CESA
Cla019227	17.15	6.26	1.44	0.000592	0.0101	up	PREDICTED: L-type lectin-domain containing receptor kinase S.1 [Cucumis melo]	RecName: Full=L-type lectin-domain containing receptor kinase S.1; Short=LecRK-S.1; Flags: Precursor [Arabidopsis thaliana]	SubName: Full=Chromosome chr17 scaffold_12, whole genome shotgun sequence;	[T]	_
Cla023424	134.56	54.45	1.3	0.000594	0.0101	up	PREDICTED: transmembrane protein 184C-like [Cucumis sativus]	RecName: Full=Transmembrane protein 184 homolog DDB_G0279555 [Dictyostelium discoideum]	_	_	_
Cla010078	12.97	3.23	1.97	0.000601	0.0102	up	PREDICTED: 1,4-Dihydroxy-2-naphthoyl-CoA synthase, peroxisomal [Cucumis melo]	RecName: Full=1,4-Dihydroxy-2-naphthoyl-CoA synthase, peroxisomal; Short=DHNS; AltName: Full=Enoyl-CoA hydratase/isomerase D; Short=ECHID; AltName: Full=Naphthoate	SubName: Full=Chromosome chr1 scaffold_135, whole genome shotgun sequence;	[H]	menB
Cla005548	36.63	84.79	-1.21	0.000602	0.0102	down	PREDICTED: 26S proteasome non-ATPase regulatory subunit 10-like [Cucumis sativus]	RecName: Full=Inversin	SubName: Full=Chromosome chr1 scaffold_5, whole genome shotgun sequence;	[O]	PSMD10
Cla020283	29.08	8.67	1.73	0.000605	0.0102	up	PREDICTED: E3 ubiquitin-protein ligase UPL3-like [Cucumis sativus]	RecName: Full=E3 ubiquitin-protein ligase UPL3; Short=Ubiquitin-protein ligase 3; AltName: Full=HECT ubiquitin-protein ligase 3; AltName: Full=Protein KAKTUS [Arabi	annotation not avaliable	[O]	TRIP12
Cla011866	5.85	0.97	2.47	0.000606	0.0102	up	PREDICTED: uncharacterized protein LOC103485446 [Cucumis melo]	RecName: Full=Putative glutamine amidotransferase Rv2859c [Mycobacterium tuberculosis H37Rv]	hypothetical protein	[R]	_
Cla004320	46.45	15.5	1.58	0.000609	0.0103	up	PREDICTED: pollen-specific protein SF3-like isoform 1 [Cucumis sativus]	RecName: Full=Pollen-specific protein SF3 [Helianthus annuus]	SubName: Full=Putative uncharacterized protein (Chromosome chr13 scaffold_17, whole genome s [...]	[Z] [T]	CSRP
Cla007853	33.28	10.99	1.59	0.000618	0.0104	up	PREDICTED: NAC domain-containing protein 2-like [Cucumis sativus]	RecName: Full=NAC domain-containing protein 2; Short=ANAC002 [Arabidopsis thaliana]	_	_	_
Cla014686	9.46	3.06	1.6	0.000619	0.0104	up	PREDICTED: uncharacterized protein LOC103492851 [Cucumis melo]	_	_	_	_
Cla013044	39.27	103.09	-1.39	0.000626	0.0105	down	PREDICTED: thaumatin-like protein-like [Cucumis sativus]	RecName: Full=Thaumatin-like protein; Flags: Precursor [Arabidopsis thaliana]	SubName: Full=Chromosome chr12 scaffold_38, whole genome shotgun sequence;	_	_
Cla019797	238.95	549.17	-1.2	0.000628	0.0106	down	PREDICTED: probable prefoldin subunit 4-like [Cucumis sativus]	RecName: Full=Probable prefoldin subunit 4; AltName: Full=VIP3 protein	SubName: Full=Putative uncharacterized protein;	[O]	PFDN4
Cla022439	6.77	2.5	1.4	0.000629	0.0106	up	PREDICTED: LOW QUALITY PROTEIN: uncharacterized protein LOC103488025 [Cucumis melo]	RecName: Full=Lysine-specific histone demethylase 1A; AltName: Full=BRAF35-HDAC complex protein BHC110; AltName: Full=Flavin-containing amine oxidase domain-contai	_	_	_
Cla012240	1.94	0	4.35	0.000629	0.0106	up	PREDICTED: peroxidase 25-like [Cucumis sativus]	RecName: Full=Peroxidase 25; Short=Atperox P25; Flags: Precursor [Arabidopsis thaliana]	hypothetical protein	_	E1.11.1.7
Cla008765	352.8	137.01	1.36	0.000631	0.0106	up	PREDICTED: probable receptor-like protein kinase At5g47070-like [Cucumis sativus]	RecName: Full=Probable receptor-like protein kinase At5g47070 [Arabidopsis thaliana]	hypothetical protein	[T]	_
Cla009242	95	293.12	-1.62	0.000633	0.0106	down	PREDICTED: huntingtin-interacting protein K-like isoform 1 [Cucumis sativus]	RecName: Full=Huntingtin-interacting protein K; AltName: Full=Huntingtin yeast partner K [Mus musculus]	SubName: Full=Putative uncharacterized protein (Chromosome chr5 scaffold_64, whole genome sh [...]	[S]	_
Cla015493	53.96	18.44	1.54	0.000635	0.0106	up	PREDICTED: calcium-transporting ATPase 9, plasma membrane-type isoform X1 [Cucumis melo]	RecName: Full=Calcium-transporting ATPase 9, plasma membrane-type; AltName: Full=Ca(2+)-ATPase isoform 9 [Arabidopsis thaliana]	autoinhibited calcium ATPase	[P]	E3.6.3.8
Cla008891	3.17	0	5.03	0.000652	0.0109	up	PREDICTED: beta-carotene isomerase D27, chloroplastic [Cucumis melo]	RecName: Full=Beta-carotene isomerase D27, chloroplastic; AltName: Full=Protein DWARF-27 homolog; Short=AtD27; Flags: Precursor [Arabidopsis thaliana]	_	_	_
Cla017143	2.57	0	4.74	0.000654	0.0109	up	PREDICTED: transcription factor bHLH106-like [Cucumis melo]	RecName: Full=Transcription factor bHLH106; AltName: Full=Basic helix-loop-helix protein 106; Short=AtbHLH106; Short=bHLH 106; AltName: Full=Transcription factor E	hypothetical protein	[K]	_
Cla012465	173.68	51.19	1.76	0.000657	0.0109	up	PREDICTED: ethylene-responsive transcription factor ERF021 [Cucumis melo]	RecName: Full=Ethylene-responsive transcription factor ERF021 [Arabidopsis thaliana]	AP2/ERF domain-containing transcription factor	_	_
Cla020972	55.8	24.75	1.17	0.000657	0.0109	up	PREDICTED: uncharacterized protein LOC101207396 [Cucumis sativus]	RecName: Full=Protein WAVE-DAMPENED 2; Short=AtWVD2 [Arabidopsis thaliana]	_	_	_
Cla006882	4.17	13.98	-1.72	0.000658	0.0109	down	PREDICTED: uncharacterized membrane protein At3g27390 isoform X1 [Cucumis melo]	RecName: Full=Uncharacterized membrane protein At3g27390 [Arabidopsis thaliana]	unknown protein; unknown protein; LOCATED IN: endomembrane system; BEST Arabidopsis thaliana [...]	_	_
Cla009091	85.61	18.54	2.2	0.000662	0.011	up	PREDICTED: uncharacterized protein LOC103501341 [Cucumis melo]	RecName: Full=Lysine-specific demethylase 3A; AltName: Full=JmjC domain-containing histone demethylation protein 2A; AltName: Full=Jumonji domain-containing protein 1	SubName: Full=Chromosome undetermined scaffold_60, whole genome shotgun sequence;	[K]	KDM3
Cla021344	0.76	0	3.11	0.000664	0.011	up	PREDICTED: replication factor C subunit 3-like [Cucumis melo]	_	hypothetical protein	[L]	RFC3_5
Cla002612	222.45	97.26	1.19	0.000666	0.011	up	PREDICTED: cycloeucalenol cycloisomerase [Cucumis melo]	RecName: Full=Cycloeucalenol cycloisomerase; AltName: Full=Cycloeucalenol--obtusifoliol isomerase; AltName: Full=Cyclopropyl sterol isomerase [Arabidopsis thaliana]	SubName: Full=Chromosome chr17 scaffold_16, whole genome shotgun sequence;	[S]	CPI1
Cla014783	1	4.45	-2.05	0.000668	0.0111	down	PREDICTED: type I inositol 1,4,5-trisphosphate 5-phosphatase CVP2 [Cucumis melo]	RecName: Full=Type I inositol 1,4,5-trisphosphate 5-phosphatase CVP2; AltName: Full=Protein COTYLEDON VASCULAR PATTERN 2 [Arabidopsis thaliana]	annotation not avaliable	[T]	_
Cla005077	241.31	89.55	1.43	0.000673	0.0111	up	PREDICTED: formin-3 [Cucumis melo]	_	hypothetical protein	_	_
Cla019194	63.4	24.27	1.38	0.000674	0.0111	up	PREDICTED: uncharacterized protein LOC103502406 [Cucumis melo]	_	_	_	_
Cla006791	32.9	13.13	1.32	0.000675	0.0111	up	PREDICTED: uncharacterized protein LOC103501089 isoform X1 [Cucumis melo]	RecName: Full=E3 ubiquitin-protein ligase HERC2; AltName: Full=HECT domain and RCC1-like domain-containing protein 2 [Homo sapiens]	SubName: Full=Chromosome chr8 scaffold_41, whole genome shotgun sequence;	[S]	_
Cla016134	12.3	413.51	-5.06	0.000675	0.0111	down	PREDICTED: putative cytochrome c oxidase subunit 6b-like [Cucumis sativus]	RecName: Full=Putative cytochrome c oxidase subunit 6b-like [Arabidopsis thaliana]	annotation not avaliable	[C]	COX6B
Cla002254	361.51	805.36	-1.16	0.000679	0.0112	down	PREDICTED: multiprotein-bridging factor 1b [Cucumis melo]	RecName: Full=Multiprotein-bridging factor 1b [Arabidopsis thaliana]	SubName: Full=Putative uncharacterized protein;	[K]	MBF1
Cla013244	239.07	85.42	1.48	0.000682	0.0112	up	_	_	_	_	_
Cla005088	0.17	2.66	-3.33	0.000683	0.0112	down	PREDICTED: uncharacterized LOC101219428 [Cucumis sativus]	RecName: Full=Sulfated surface glycoprotein 185; Short=SSG 185; Flags: Precursor	_	_	_
Cla002641	44.14	12.47	1.82	0.000684	0.0112	up	PREDICTED: bidirectional sugar transporter SWEET12-like [Cucumis sativus]	RecName: Full=Bidirectional sugar transporter SWEET12; Short=AtSWEET12; AltName: Full=MtN3-like protein [Arabidopsis thaliana]	hypothetical protein	[R]	SLC50A, SWEET
Cla012822	3.32	0.49	2.53	0.000684	0.0112	up	PREDICTED: cellulose synthase-like protein G2 [Cucumis melo]	RecName: Full=Cellulose synthase-like protein G3; Short=AtCslG3 [Arabidopsis thaliana]	SubName: Full=Chromosome chr2 scaffold_176, whole genome shotgun sequence;	[M]	_
Cla017825	10.33	3.21	1.65	0.000684	0.0112	up	PREDICTED: uncharacterized protein LOC101213656 [Cucumis sativus]	_	_	_	_
Cla012291	24.63	10.19	1.26	0.000685	0.0112	up	PREDICTED: 3-ketoacyl-CoA synthase 11-like [Cucumis sativus]	RecName: Full=3-ketoacyl-CoA synthase 11; Short=KCS-11; AltName: Full=Very long-chain fatty acid condensing enzyme 11; Short=VLCFA condensing enzyme 11 [Arabidopsi	SubName: Full=Putative uncharacterized protein (Chromosome chr11 scaffold_13, whole genome s [...]	[Q]	KCS
Cla018714	33.98	115.45	-1.76	0.000695	0.0113	down	temperature-induced lipocalin' [Populus balsamifera]	_	hypothetical protein	[M]	APOD
Cla004612	513.66	1164.23	-1.18	0.000696	0.0113	down	PREDICTED: proteasome subunit alpha type-2-B-like [Cucumis sativus]	RecName: Full=Proteasome subunit alpha type-2; AltName: Full=20S proteasome alpha subunit B; AltName: Full=20S proteasome subunit alpha-2 [Oryza sativa Japonica Gr	RecName: Full=Proteasome subunit alpha type; EC=3.4.25.1;	[O]	PSMA2
Cla014634	46.32	100.5	-1.12	0.000696	0.0113	down	PREDICTED: uncharacterized protein LOC103493157 [Cucumis melo]	_	_	_	_
Cla021388	2137.71	5246.18	-1.3	0.000704	0.0114	down	hypothetical protein PRUPE_ppa013350mg [Prunus persica]	RecName: Full=60S ribosomal protein L37a	SubName: Full=Putative uncharacterized protein;	[J]	RP-L37Ae, RPL37A
Cla017875	377.49	72.18	2.39	0.00071	0.0115	up	PREDICTED: ras-related protein RABE1a-like [Cucumis sativus]	RecName: Full=Ras-related protein RABE1a; Short=AtRABE1a; AltName: Full=Ras-related protein Rab8B; Short=AtRab8B [Arabidopsis thaliana]	ATRAB8; GTP binding; GTPase AtRAB8 (atrab8)	[U]	RAB8A, MEL
Cla016259	185.68	77.6	1.26	0.000717	0.0116	up	PREDICTED: UDP-glycosyltransferase 74F2-like [Cucumis sativus]	RecName: Full=UDP-glycosyltransferase 74E2 [Arabidopsis thaliana]	_	_	SGT1
Cla005777	205.2	527.92	-1.36	0.000719	0.0117	down	PREDICTED: heat shock 70 kDa protein [Cucumis melo]	RecName: Full=Heat shock 70 kDa protein [Glycine max]	hypothetical protein	[O]	HSPA1_8
Cla015154	34.29	12.82	1.41	0.000722	0.0117	up	PREDICTED: probable WRKY transcription factor 23 [Cucumis melo]	RecName: Full=Probable WRKY transcription factor 48; AltName: Full=WRKY DNA-binding protein 48 [Arabidopsis thaliana]	_	_	_
Cla007590	285.19	107.19	1.41	0.000724	0.0117	up	PREDICTED: probable methyltransferase PMT3 [Cucumis melo]	RecName: Full=Probable methyltransferase PMT3 [Arabidopsis thaliana]	hypothetical protein	_	_
Cla008027	11.08	42.48	-1.93	0.000726	0.0117	down	PREDICTED: LOW QUALITY PROTEIN: aspartic proteinase nepenthesin-1-like, partial [Cucumis sativus]	RecName: Full=Aspartic proteinase nepenthesin-1; AltName: Full=Nepenthesin-I; Flags: Precursor [Nepenthes gracilis]	hypothetical protein	[O]	_
Cla011882	81.04	25.89	1.64	0.000728	0.0117	up	PREDICTED: probable metal-nicotianamine transporter YSL7 [Cucumis melo]	RecName: Full=Probable metal-nicotianamine transporter YSL5; AltName: Full=Protein YELLOW STRIPE LIKE 5; Short=AtYSL5 [Arabidopsis thaliana]	_	_	_
Cla009062	5386.22	13116.9	-1.28	0.000728	0.0117	down	40S ribosomal protein S27, putative [Ricinus communis]	RecName: Full=40S ribosomal protein S27-2 [Arabidopsis thaliana]	ARS27A (ARABIDOPSIS RIBOSOMAL PROTEIN S27); structural constituent of ribosome; Arabidopsis [...]	[J]	RP-S27e, RPS27
Cla012168	283.11	618.64	-1.13	0.000731	0.0118	down	PREDICTED: proteasome subunit alpha type-3 [Cucumis melo]	RecName: Full=Proteasome subunit alpha type-3; AltName: Full=20S proteasome alpha subunit G; AltName: Full=20S proteasome subunit alpha-7; AltName: Full=Proteasome c	RecName: Full=Proteasome subunit alpha type; EC=3.4.25.1;; The proteasome is a multicatalyti [...]	[O]	PSMA3
Cla001679	12.13	0.36	4.74	0.000739	0.0119	up	PREDICTED: fatty acyl-CoA reductase 3-like [Cucumis sativus]	RecName: Full=Alcohol-forming fatty acyl-CoA reductase	_	_	FAR
Cla005627	18.44	4.65	1.97	0.00074	0.0119	up	PREDICTED: uncharacterized protein LOC103490876 isoform X1 [Cucumis melo]	_	_	_	_
Cla015407	3.6	0.25	3.39	0.00074	0.0119	up	PREDICTED: gibberellin 3-beta-dioxygenase 1-like [Cucumis sativus]	RecName: Full=Gibberellin 3-beta-dioxygenase 1; AltName: Full=GA 3-oxidase 1; AltName: Full=Gibberellin 3 beta-hydroxylase 1 [Pisum sativum]	gibberellin 3-oxidase (EC:1.14.11.15)	[R]	E1.14.11.15
Cla021539	27.57	62.43	-1.18	0.000742	0.0119	down	PREDICTED: 1-aminocyclopropane-1-carboxylate oxidase homolog 1-like [Cucumis PREDICTED: 1-aminocyclopropane-1-carboxylate ox	RecName: Full=1-aminocyclopropane-1-carboxylate oxidase homolog 1 [Arabidopsis thaliana]	SubName: Full=Chromosome chr5 scaffold_2, whole genome shotgun sequence;	[R]	_
Cla009369	164.19	72.32	1.18	0.000759	0.0121	up	PREDICTED: pentatricopeptide repeat-containing protein At5g19020, mitochondrial-like [Cucumis sativus]	RecName: Full=Uncharacterized protein At5g19025	SubName: Full=Chromosome chr5 scaffold_2, whole genome shotgun sequence;	[R]	_
Cla014533	106.89	32.75	1.7	0.000759	0.0121	up	PREDICTED: DNA-directed RNA polymerase III subunit RPC5-like [Cucumis sativus]	_	_	_	RPC5, POLR3E
Cla018191	0.19	1.69	-2.62	0.000761	0.0122	down	PREDICTED: L-type lectin-domain containing receptor kinase IV.1-like [Cucumis melo]	RecName: Full=L-type lectin-domain containing receptor kinase IV.1; Short=Arabidopsis thaliana lectin-receptor kinase e; Short=AthlecRK-e; Short=LecRK-IV.1; AltNam	SubName: Full=Chromosome chr8 scaffold_23, whole genome shotgun sequence;	[T]	_
Cla006583	73.84	222.57	-1.59	0.000762	0.0122	down	PREDICTED: protein yippee-like At3g11230-like isoform 1 [Cucumis sativus]	RecName: Full=Protein yippee-like At3g11230 [Arabidopsis thaliana]	hypothetical protein	[R]	_
Cla017804	324.3	781.57	-1.27	0.000769	0.0123	down	PREDICTED: membrane magnesium transporter-like isoform 2 [Cucumis sativus]	RecName: Full=Membrane magnesium transporter; AltName: Full=ER membrane protein complex subunit 5 homolog; Flags: Precursor [Arabidopsis thaliana]	SubName: Full=Chromosome chr8 scaffold_29, whole genome shotgun sequence;	[S]	_
Cla020205	124.41	447.62	-1.85	0.000776	0.0123	down	PREDICTED: uncharacterized protein LOC101203340 [Cucumis sativus]	_	_	_	_
Cla003641	14.76	34.55	-1.22	0.000776	0.0123	down	cytochrome p450 [Cucumis melo subsp. melo]	RecName: Full=Cytokinin hydroxylase; AltName: Full=Cytochrome P450 35A2 [Arabidopsis thaliana]	cytochrome P450	[Q]	_
Cla016419	784.03	1896.04	-1.27	0.000778	0.0124	down	PREDICTED: 40S ribosomal protein S26-3-like [Cucumis melo]	RecName: Full=40S ribosomal protein S26-3 [Arabidopsis thaliana]	SubName: Full=Putative uncharacterized protein;	[J]	RP-S26e, RPS26
Cla001619	13.36	4.36	1.59	0.000785	0.0124	up	PREDICTED: serine/threonine-protein kinase TOR isoform X1 [Cucumis melo]	RecName: Full=Serine/threonine-protein kinase TOR; AltName: Full=Protein TARGET OF RAPAMYCIN; Short=AtTOR [Arabidopsis thaliana]	_	_	MTOR, FRAP, TOR
Cla022824	4.75	13.74	-1.51	0.000785	0.0124	down	PREDICTED: uncharacterized protein LOC101212907 [Cucumis sativus]	_	hypothetical protein	[R]	SETD3
Cla005507	42.1	110.9	-1.4	0.000787	0.0124	down	PREDICTED: LOB domain-containing protein 4-like [Cucumis melo]	RecName: Full=LOB domain-containing protein 4; AltName: Full=ASYMMETRIC LEAVES 2-like protein 6; Short=AS2-like protein 6 [Arabidopsis thaliana]	SubName: Full=Putative uncharacterized protein (Chromosome chr19 scaffold_35, whole genome s [...]	_	_
Cla008495	56.26	25.58	1.13	0.000787	0.0124	up	PREDICTED: LOW QUALITY PROTEIN: cytochrome P450 86B1-like [Cucumis sativus]	RecName: Full=Cytochrome P450 86A8; AltName: Full=Protein LACERATA [Arabidopsis thaliana]	cytochrome P450	[Q]	_
Cla005258	60.98	12.06	2.33	0.000789	0.0125	up	PREDICTED: calcium-binding protein PBP1-like [Cucumis sativus]	RecName: Full=Calcium-binding protein PBP1; AltName: Full=KIC-related protein 2; AltName: Full=PINOID-binding protein 1 [Arabidopsis thaliana]	hypothetical protein	[T]	_
Cla023238	574.5	253.36	1.18	0.000791	0.0125	up	PREDICTED: 4-hydroxyphenylpyruvate dioxygenase-like [Cucumis sativus]	RecName: Full=4-hydroxyphenylpyruvate dioxygenase; AltName: Full=4-hydroxyphenylpyruvic acid oxidase; Short=4HPPD; Short=HPD; Short=HPPDase [Daucus carota]	4-hydroxyphenylpyruvate dioxygenase (EC:1.13.11.27)	[E]	HPD, hppD
Cla009057	7366.62	147972	-4.33	0.000793	0.0125	down	cytochrome P450 like_TBP [Nicotiana tabacum]	_	hypothetical protein	_	_
Cla009693	145.24	313.34	-1.11	0.000794	0.0125	down	PREDICTED: uncharacterized protein LOC101214534 [Cucumis sativus]	RecName: Full=Protein LIGHT-DEPENDENT SHORT HYPOCOTYLS 10; AltName: Full=Protein ORGAN BOUNDARY 10 [Arabidopsis thaliana]	hypothetical protein	_	_
Cla021806	14.7	3.5	2.04	0.0008	0.0126	up	PREDICTED: probable WRKY transcription factor 48-like [Cucumis sativus]	RecName: Full=Probable WRKY transcription factor 48; AltName: Full=WRKY DNA-binding protein 48 [Arabidopsis thaliana]	hypothetical protein	_	_
Cla012533	4.55	0.33	3.43	0.0008	0.0126	up	PREDICTED: uncharacterized protein LOC103499172 [Cucumis melo]	_	_	_	_
Cla019721	47.99	113.69	-1.24	0.000801	0.0126	down	PREDICTED: uncharacterized protein LOC103488573 [Cucumis melo]	_	_	_	_
Cla011687	87.82	39.36	1.16	0.000807	0.0126	up	PREDICTED: farnesylcysteine lyase [Cucumis melo]	RecName: Full=Farnesylcysteine lyase; Flags: Precursor [Arabidopsis thaliana]	SubName: Full=Chromosome chr7 scaffold_20, whole genome shotgun sequence;	_	PCYOX1, FCLY
Cla010709	2.21	7.43	-1.7	0.000808	0.0127	down	hypothetical protein PHAVU_008G036200g [Phaseolus vulgaris]	RecName: Full=Cyclic nucleotide-gated ion channel 2; Short=AtCNGC2; AltName: Full=Cyclic nucleotide- and calmodulin-regulated ion channel 2; AltName: Full=Protein	hypothetical protein	[P]	CNGF
Cla010751	7.55	2.51	1.55	0.000809	0.0127	up	PREDICTED: extensin-2-like [Cicer arietinum]	RecName: Full=Extensin-1; Short=AtExt1; Short=AtExt4; Flags: Precursor	_	_	_
Cla005687	249.62	539.18	-1.11	0.000811	0.0127	down	PREDICTED: probable calcium-binding protein CML13-like [Cucumis sativus]	RecName: Full=Probable calcium-binding protein CML13; AltName: Full=Calmodulin-like protein 13 [Arabidopsis thaliana]	hypothetical protein	[T]	CML
Cla008479	13.39	5.59	1.25	0.000812	0.0127	up	PREDICTED: systemin receptor SR160-like [Cucumis sativus]	RecName: Full=Protein BRASSINOSTEROID INSENSITIVE 1; Short=AtBRI1; AltName: Full=Brassinosteroid LRR receptor kinase; Flags: Precursor [Arabidopsis thaliana]	hypothetical protein	[T]	BRI1
Cla013379	35.74	12.71	1.48	0.000819	0.0128	up	PREDICTED: inactive receptor-like serine/threonine-protein kinase At2g40270 [Cucumis melo]	RecName: Full=Inactive receptor-like serine/threonine-protein kinase At2g40270; Flags: Precursor [Arabidopsis thaliana]	hypothetical protein	[T]	_
Cla018853	1397.25	3229.81	-1.21	0.000824	0.0128	down	PREDICTED: uncharacterized protein LOC101202935 [Cucumis sativus]	_	hypothetical protein	[K]	_
Cla003344	63.13	28.96	1.12	0.000826	0.0128	up	PREDICTED: probable methyltransferase PMT2 [Cucumis melo]	RecName: Full=Probable methyltransferase PMT2 [Arabidopsis thaliana]	hypothetical protein	_	_
Cla010662	29.03	11.36	1.35	0.000833	0.013	up	PREDICTED: protein SCAI isoform X2 [Cucumis melo]	RecName: Full=Protein SCAI homolog [Dictyostelium discoideum]	hypothetical protein	[S]	_
Cla017019	10.67	2.82	1.88	0.000835	0.013	up	PREDICTED: aldose 1-epimerase-like [Cucumis sativus]	RecName: Full=Aldose 1-epimerase; AltName: Full=Galactose mutarotase [Bos taurus]	SubName: Full=Chromosome chr14 scaffold_21, whole genome shotgun sequence;	[G]	galM, GALM
Cla014935	1.29	0.12	2.68	0.000837	0.013	up	PREDICTED: cell division control protein 45 homolog [Cucumis sativus]	_	SubName: Full=Chromosome chr12 scaffold_18, whole genome shotgun sequence;	[L]	CDC45
Cla007940	186.03	64.78	1.52	0.000842	0.013	up	PREDICTED: photosystem I reaction center subunit XI, chloroplastic [Cucumis melo]	RecName: Full=Photosystem I reaction center subunit XI, chloroplastic; Short=PSI-L; AltName: Full=PSI subunit V; Flags: Precursor [Cucumis sativus]	photosystem I reaction center subunit XI	_	psaL
Cla014871	42.78	109.01	-1.35	0.000846	0.0131	down	PREDICTED: fimbrin-like protein 2 isoform X2 [Cucumis melo]	RecName: Full=Fimbrin-like protein 2 [Arabidopsis thaliana]	hypothetical protein	[Z]	PLS1
Cla019193	98.86	40.31	1.29	0.00085	0.0131	up	PREDICTED: 1-deoxy-D-xylulose 5-phosphate reductoisomerase, chloroplastic-like [Cucumis sativus]	RecName: Full=1-deoxy-D-xylulose 5-phosphate reductoisomerase, chloroplastic; Short=1-deoxyxylulose-5-phosphate reductoisomerase; Short=DXP reductoisomerase; AltNam	SubName: Full=Putative chloroplast 1-deoxy-D-xylulose 5-phosphate reductoisomerase; EC=1.1.1 [...]	[I]	dxr
Cla021372	5.27	0.77	2.62	0.000858	0.0133	up	PREDICTED: uncharacterized protein LOC103483430 [Cucumis melo]	_	_	_	_
Cla021756	45.24	100.75	-1.15	0.00086	0.0133	down	PREDICTED: acylpyruvase FAHD1, mitochondrial [Cucumis melo]	RecName: Full=Acylpyruvase FAHD1, mitochondrial; AltName: Full=Fumarylacetoacetate hydrolase domain-containing protein 1; Flags: Precursor [Dictyostelium discoideu	SubName: Full=Putative uncharacterized protein;	[Q]	FAHD1
Cla018885	77.32	32.94	1.23	0.000861	0.0133	up	PREDICTED: ABC transporter I family member 17 [Cucumis melo]	RecName: Full=ABC transporter I family member 17; Short=ABC transporter ABCI.17; Short=AtABCI17; AltName: Full=MRP-related protein 1; AltName: Full=Non-intrinsic A	hypothetical protein	[Q]	_
Cla000235	191.79	72.08	1.41	0.000861	0.0133	up	PREDICTED: uncharacterized protein LOC101203306 [Cucumis sativus]	RecName: Full=Probable E3 ubiquitin ligase SUD1; AltName: Full=Protein ECERIFERUM 9; AltName: Full=Protein SUPPRESSOR OF DRY2 DEFFECTS 1; Short=AtSUD1; AltName: Fu	hypothetical protein	[A]	_
Cla007572	796.96	1953.52	-1.29	0.000866	0.0133	down	PREDICTED: uncharacterized protein LOC101220681 [Cucumis sativus]	_	SubName: Full=Putative uncharacterized protein;	_	_
Cla012519	207.33	76.58	1.44	0.000867	0.0133	up	PREDICTED: transcription repressor MYB6-like [Cucumis melo]	RecName: Full=Myb-related protein 330	hypothetical protein	[K]	MYBP
Cla019116	1925.21	4764.78	-1.31	0.000868	0.0133	down	PREDICTED: 60S ribosomal protein L34-like [Cucumis sativus]	RecName: Full=60S ribosomal protein L34	SubName: Full=Putative uncharacterized protein;	[J]	RP-L34e, RPL34
Cla018269	2.75	0.57	2.1	0.000875	0.0134	up	PREDICTED: interactor of constitutive active ROPs 2, chloroplastic [Cucumis melo]	RecName: Full=Interactor of constitutive active ROPs 2, chloroplastic; AltName: Full=ROP-interactive partner 2; Flags: Precursor	_	_	_
Cla020569	23.09	9.14	1.33	0.000877	0.0134	up	PREDICTED: patatin group A-3-like isoform 1 [Cucumis sativus]	RecName: Full=Patatin-like protein 6; Short=AtPLP6; AltName: Full=Patatin-related phospholipase A IIIalpha; Short=pPLAIIIa; AltName: Full=Phospholipase A IIB; Short	hypothetical protein	[R]	_
Cla013992	123.05	47.61	1.37	0.000878	0.0134	up	PREDICTED: U-box domain-containing protein 4-like [Cucumis melo]	RecName: Full=U-box domain-containing protein 4; AltName: Full=Plant U-box protein 4 [Arabidopsis thaliana]	hypothetical protein	[S]	VAC8
Cla017545	2.14	0.14	3.21	0.000878	0.0134	up	PREDICTED: actin-like [Cucumis PREDICTED: actin-like [Cucumis sativus]	RecName: Full=Actin	SubName: Full=Putative uncharacterized protein;; Actins are highly conserved proteins that a [...]	[Z]	ACTF
Cla003965	27.87	84.8	-1.6	0.000879	0.0134	down	PREDICTED: 17.6 kDa class I heat shock protein 3-like [Cucumis sativus]	RecName: Full=17.6 kDa class I heat shock protein 3; AltName: Full=17.6 kDa heat shock protein 3; Short=AtHsp17.6C [Arabidopsis thaliana]	annotation not avaliable	[O]	HSP20
Cla022752	487.55	2389.4	-2.29	0.000881	0.0134	down	PREDICTED: uncharacterized protein LOC103492473 [Cucumis melo]	_	hypothetical protein	_	_
Cla015501	94.51	35.66	1.4	0.000889	0.0135	up	PREDICTED: protein STRUBBELIG-RECEPTOR FAMILY 7-like [Cucumis sativus]	RecName: Full=Protein STRUBBELIG-RECEPTOR FAMILY 7; AltName: Full=Leucine-rich repeat receptor kinase-like protein SRF7; Flags: Precursor [Arabidopsis thaliana]	hypothetical protein	[T]	_
Cla020338	8.2	23.29	-1.49	0.000914	0.0139	down	PREDICTED: F-box/FBD/LRR-repeat protein At1g13570-like [Cucumis sativus]	RecName: Full=F-box/FBD/LRR-repeat protein At1g13570 [Arabidopsis thaliana]	hypothetical protein	_	_
Cla006597	0.11	1.99	-3.35	0.000917	0.0139	down	PREDICTED: uncharacterized protein LOC101203137 [Cucumis sativus]	RecName: Full=Protein ESKIMO 1; AltName: Full=Protein trichome birefringence-like 29 [Arabidopsis thaliana]	SubName: Full=Putative uncharacterized protein;	_	_
Cla014025	7.53	2.09	1.8	0.00092	0.014	up	PREDICTED: protein SHORT-ROOT-like [Cucumis sativus]	RecName: Full=Protein SHORT-ROOT; Short=AtSHR; AltName: Full=GRAS family protein 26; Short=AtGRAS-26; AltName: Full=Protein SHOOT GRAVITROPISM 7 [Arabidopsis thalian	GRAS family transcription factor	_	_
Cla008481	11.59	5.26	1.12	0.000927	0.0141	up	PREDICTED: uncharacterized protein LOC103484681 [Cucumis melo]	_	hypothetical protein	[S]	SPG11
Cla014674	673.87	1701.86	-1.34	0.000929	0.0141	down	PREDICTED: glutathione S-transferase-like [Cucumis melo]	RecName: Full=Glutathione S-transferase; AltName: Full=25 kDa auxin-binding protein; AltName: Full=GST class-phi	SubName: Full=Chromosome chr7 scaffold_42, whole genome shotgun sequence;	[O]	GST, gst
Cla003925	138.85	522.74	-1.91	0.000931	0.0141	down	PREDICTED: 10 kDa chaperonin-like isoform 1 [Cucumis sativus]	RecName: Full=10 kDa chaperonin; AltName: Full=Chaperonin 10; Short=CPN10; AltName: Full=Protein groES [Arabidopsis thaliana]	hypothetical protein	[O]	groES, HSPE1
Cla007751	33.72	14.39	1.22	0.000933	0.0141	up	PREDICTED: uncharacterized protein LOC103497528 [Cucumis melo]	RecName: Full=GDSL esterase/lipase 5; AltName: Full=Extracellular lipase 5; Flags: Precursor [Arabidopsis thaliana]	SubName: Full=Chromosome chr9 scaffold_7, whole genome shotgun sequence;	[I]	_
Cla023164	78.37	235.14	-1.58	0.000935	0.0141	down	PREDICTED: uncharacterized protein LOC101219754 [Cucumis sativus]	_	hypothetical protein	_	_
Cla012131	13.67	4.22	1.67	0.000936	0.0141	up	PREDICTED: glutamate dehydrogenase 1-like [Cucumis sativus]	RecName: Full=Glutamate dehydrogenase 1; Short=GDH 1 [Arabidopsis thaliana]	glutamate dehydrogenase (NAD(P)+) (EC:1.4.1.3)	[E]	GLUD1_2, gdhA
Cla019339	33.67	14.98	1.16	0.000936	0.0141	up	hypothetical protein EUGRSUZ_D00035 [Eucalyptus grandis]	RecName: Full=Potassium transporter 11; Short=AtPOT11 [Arabidopsis thaliana]	annotation not avaliable	[P]	kup
Cla015635	19.09	5.71	1.72	0.000942	0.0142	up	PREDICTED: fasciclin-like arabinogalactan protein 6 [Cucumis melo]	RecName: Full=Fasciclin-like arabinogalactan protein 6; Flags: Precursor [Arabidopsis thaliana]	_	_	_
Cla018208	1.4	0.15	2.6	0.000948	0.0143	up	PREDICTED: probable protein phosphatase 2C 4 [Cucumis melo]	RecName: Full=Probable protein phosphatase 2C 23; Short=AtPP2C23; AltName: Full=Protein POLTERGEIST-LIKE 4; AltName: Full=Protein phosphatase 2C PLL4; Short=PP2C P	hypothetical protein	[T]	_
Cla021967	12.87	4.49	1.5	0.000962	0.0145	up	PREDICTED: myosin-15 isoform X1 [Cucumis melo]	RecName: Full=Myosin-15; AltName: Full=Myosin XI I; Short=AtXI-I [Arabidopsis thaliana]	annotation not avaliable	[Z]	MYO5
Cla020951	36.33	15.17	1.25	0.000963	0.0145	up	PREDICTED: protein TIFY 8-like [Cucumis sativus]	RecName: Full=Protein TIFY 8 [Arabidopsis thaliana]	_	_	_
Cla022872	351.91	777.06	-1.14	0.000968	0.0145	down	PREDICTED: tetratricopeptide repeat protein 1 [Cucumis melo]	RecName: Full=Tetratricopeptide repeat protein 1; Short=TPR repeat protein 1 [Homo sapiens]	SubName: Full=Chromosome chr11 scaffold_14, whole genome shotgun sequence;	[R]	_
Cla003944	13.02	2.68	2.24	0.000972	0.0146	up	PREDICTED: uncharacterized protein LOC101220785 [Cucumis sativus]	RecName: Full=Mediator of RNA polymerase II transcription subunit 23 [Arabidopsis thaliana]	hypothetical protein	[K]	MED23
Cla002769	30.71	12.03	1.34	0.000973	0.0146	up	PREDICTED: magnesium-chelatase subunit ChlH, chloroplastic [Cucumis melo]	RecName: Full=Magnesium-chelatase subunit ChlH, chloroplastic; Short=Mg-chelatase subunit H; AltName: Full=ABA-binding protein; AltName: Full=Mg-protoporphyrin IX c	annotation not avaliable	[H]	chlH, bchH
Cla017464	28.05	12.42	1.17	0.000975	0.0146	up	PREDICTED: probable ADP-ribosylation factor GTPase-activating protein AGD14 isoform X1 [Cucumis melo]	RecName: Full=Probable ADP-ribosylation factor GTPase-activating protein AGD14; Short=ARF GAP AGD14; AltName: Full=Protein ARF-GAP DOMAIN 14; Short=AtAGD14; AltNa	hypothetical protein	[U]	_
Cla019799	546.48	215.68	1.34	0.000978	0.0146	up	PREDICTED: photosystem II reaction center W protein, chloroplastic-like isoform X1 [Cucumis melo]	RecName: Full=Photosystem II reaction center W protein, chloroplastic; AltName: Full=PSII 6.1 kDa protein; Flags: Precursor [Spinacia oleracea]	_	_	psbW
Cla006154	1.83	0.27	2.4	0.000979	0.0146	up	PREDICTED: ferric reduction oxidase 4-like isoform X1 [Cucumis melo]	RecName: Full=Ferric reduction oxidase 4; Short=AtFRO4; AltName: Full=Ferric-chelate reductase 4 [Arabidopsis thaliana]	SubName: Full=Chromosome undetermined scaffold_91, whole genome shotgun sequence;	[Q] [P]	_
Cla016688	28.26	62.75	-1.15	0.000987	0.0147	down	PREDICTED: TBC1 domain family member 15 [Phoenix dactylifera]	RecName: Full=TBC1 domain family member 15; AltName: Full=GTPase-activating protein RAB7; Short=GAP for RAB7; Short=Rab7-GAP [Homo sapiens]	SubName: Full=Chromosome chr11 scaffold_13, whole genome shotgun sequence;	[T]	_
Cla010393	21.91	8.65	1.33	0.000993	0.0148	up	PREDICTED: uncharacterized protein LOC103498062 isoform X1 [Cucumis melo]	RecName: Full=Myb-like protein I [Dictyostelium discoideum]	SubName: Full=Chromosome chr14 scaffold_21, whole genome shotgun sequence;	[S]	_
Cla015885	5.59	1.94	1.48	0.000995	0.0148	up	PREDICTED: kinesin-like protein KIN12B-like [Cucumis sativus]	RecName: Full=Kinesin-like protein NACK1; AltName: Full=NPK1-activating kinesin-1 [Nicotiana tabacum]	kinesin motor family protein; kinesin motor family protein; FUNCTIONS IN: microtubule motor [...]	[Z]	CENPE
Cla023327	9.15	0.96	3.13	0.000995	0.0148	up	PREDICTED: probable protein phosphatase 2C 55-like [Solanum lycopersicum]	RecName: Full=Probable protein phosphatase 2C 55; Short=AtPP2C55 [Arabidopsis thaliana]	_	_	PTC7, PPTC7
Cla013528	23.56	8.81	1.41	0.001	0.0149	up	PREDICTED: uncharacterized protein LOC101205461 [Cucumis sativus]	RecName: Full=Protein trichome birefringence-like 39 [Arabidopsis thaliana]	SubName: Full=Chromosome chr12 scaffold_18, whole genome shotgun sequence;	[L]	_
Cla018420	5.03	0.15	4.36	0.00101	0.015	up	hypothetical protein CICLE_v10002632mg [Citrus clementina]	RecName: Full=Cysteine proteinase inhibitor 8; AltName: Full=Oryzacystatin VIII; Short=OC-VIII; AltName: Full=Oryzacystatin-8; Flags: Precursor [Oryza sativa Japon	_	_	_
Cla017925	14.07	5.76	1.27	0.00102	0.015	up	PREDICTED: transcription factor bHLH155-like [Cucumis melo]	RecName: Full=Transcription factor EMB1444; AltName: Full=Basic helix-loop-helix protein EMB1444; AltName: Full=LONESOME HIGHWAY-like protein 1; AltName: Full=Pro	_	_	_
Cla006017	41.45	94.51	-1.19	0.00102	0.0151	down	PREDICTED: PRA1 family protein F2-like [Cucumis sativus]	RecName: Full=PRA1 family protein E; Short=AtPRA1.E; AltName: Full=Prenylated Rab acceptor 4 [Arabidopsis thaliana]	hypothetical protein	[U]	_
Cla015459	43.41	115.5	-1.41	0.00103	0.0152	down	PREDICTED: pentatricopeptide repeat-containing protein At1g62350 [Cucumis melo]	_	SubName: Full=Chromosome chr9 scaffold_7, whole genome shotgun sequence;	[T]	_
Cla009966	10.58	3.07	1.75	0.00103	0.0152	up	PREDICTED: probable xyloglucan glycosyltransferase 12-like [Cucumis sativus]	RecName: Full=Probable xyloglucan glycosyltransferase 12; AltName: Full=Cellulose synthase-like protein C12; Short=AtCslC12 [Arabidopsis thaliana]	hypothetical protein	[M]	_
Cla006964	0.55	5.12	-3	0.00104	0.0153	down	PREDICTED: uncharacterized protein LOC103499021 [Cucumis melo]	RecName: Full=Coiled-coil domain-containing protein 6 [Mus musculus]	hypothetical protein	_	_
Cla017436	12.09	46.95	-1.95	0.00104	0.0153	down	PREDICTED: cytochrome P450 94A1-like [Cucumis melo]	RecName: Full=Cytochrome P450 94C1 [Arabidopsis thaliana]	SubName: Full=Chromosome chr8 scaffold_29, whole genome shotgun sequence;	[Q]	_
Cla013938	184.81	612.5	-1.73	0.00104	0.0153	down	PREDICTED: uncharacterized protein LOC103504060 [Cucumis melo]	_	hypothetical protein	_	_
Cla004909	306.1	702.63	-1.2	0.00104	0.0153	down	PREDICTED: bidirectional sugar transporter SWEET3-like [Cucumis sativus]	RecName: Full=Bidirectional sugar transporter SWEET3; Short=AtSWEET3 [Arabidopsis thaliana]	nodulin MtN3 family protein, putative, expressed	[R]	SLC50A, SWEET
Cla011374	27.86	10.94	1.34	0.00105	0.0154	up	PREDICTED: endoglucanase 6-like [Cucumis sativus]	RecName: Full=Endoglucanase 6; AltName: Full=Endo-1,4-beta glucanase 6; Flags: Precursor [Arabidopsis thaliana]	hydrolase, hydrolyzing O-glycosyl compounds (EC:3.2.1.4)	[S]	_
Cla006936	37.23	85.59	-1.2	0.00105	0.0154	down	PREDICTED: ATPase GET3 [Cucumis melo]	RecName: Full=ATPase GET3; AltName: Full=Arsenical pump-driving ATPase; AltName: Full=Arsenite-stimulated ATPase; AltName: Full=Golgi to ER traffic protein 3; AltN	hypothetical protein	[P]	arsA, ASNA1
Cla010131	48.48	180.52	-1.89	0.00106	0.0155	down	PREDICTED: uncharacterized protein LOC103489059 [Cucumis melo]	_	_	_	_
Cla015565	66.45	25.66	1.37	0.00106	0.0155	up	PREDICTED: uncharacterized protein LOC103500804 [Cucumis melo]	RecName: Full=Formin-like protein 20; Short=AtFH20 [Arabidopsis thaliana]	_	_	_
Cla022333	109.9	46.58	1.24	0.00106	0.0156	up	PREDICTED: ATP synthase subunit b', chloroplastic [Cucumis melo]	RecName: Full=ATP synthase subunit b', chloroplastic; AltName: Full=ATP synthase F(0) sector subunit b'; AltName: Full=ATPase subunit II; Flags: Precursor [Spinacia o	SubName: Full=Putative uncharacterized protein;	_	ATPF0B, atpF
Cla009812	1.06	0.06	2.86	0.00107	0.0156	up	PREDICTED: protein BREAST CANCER SUSCEPTIBILITY 1 homolog [Cucumis melo]	RecName: Full=Protein BREAST CANCER SUSCEPTIBILITY 1 homolog; Short=AtBRCA1 [Arabidopsis thaliana]	_	_	BARD1
Cla009353	149.23	320.38	-1.1	0.00107	0.0156	down	PREDICTED: prolyl 4-hydroxylase subunit alpha-1-like [Cucumis melo]	RecName: Full=Probable prolyl 4-hydroxylase 4; Flags: Precursor [Arabidopsis thaliana]	hypothetical protein	[E]	E1.14.11.2
Cla001640	1.07	0	3.55	0.00107	0.0156	up	PREDICTED: omega-hydroxypalmitate O-feruloyl transferase-like [Cucumis PREDICTED: omega-hydroxypalmitate O-feruloyl transfer	RecName: Full=Benzyl alcohol O-benzoyltransferase; AltName: Full=Benzoyl coenzyme A:benzyl alcohol benzoyl transferase [Nicotiana tabacum]	SubName: Full=Chromosome undetermined scaffold_409, whole genome shotgun sequence;	_	HHT1
Cla017122	14.43	33.84	-1.22	0.00107	0.0157	down	PREDICTED: F-box/LRR-repeat protein 4 [Cucumis melo]	_	hypothetical protein	[R]	FBXL2_20
Cla020078	107.36	235.5	-1.13	0.00109	0.0158	down	PREDICTED: nuclear transcription factor Y subunit B-1-like isoform X3 [Cucumis melo]	RecName: Full=Nuclear transcription factor Y subunit B-8; Short=AtNF-YB-8 [Arabidopsis thaliana]	hypothetical protein	[K]	NFYB
Cla004700	2.38	7.8	-1.67	0.0011	0.016	down	PREDICTED: ribulose-1,5 bisphosphate carboxylase/oxygenase large subunit N-methyltransferase, chloroplastic isoform X2 [Cucumis melo]	_	SubName: Full=Chromosome chr13 scaffold_48, whole genome shotgun sequence;	[S]	SETD3
Cla023315	24.45	57.22	-1.22	0.0011	0.016	down	PREDICTED: uncharacterized protein LOC101222492 [Cucumis sativus]	_	SubName: Full=Chromosome chr19 scaffold_4, whole genome shotgun sequence;	[R]	_
Cla017899	15.36	6.75	1.17	0.0011	0.016	up	PREDICTED: uncharacterized protein LOC103486385 [Cucumis melo]	RecName: Full=E3 ubiquitin-protein ligase UBR1; AltName: Full=N-recognin-1; AltName: Full=Ubiquitin-protein ligase E3-alpha-1; AltName: Full=Ubiquitin-protein liga	_	_	_
Cla003241	88.84	370.85	-2.06	0.00111	0.0161	down	_	_	_	_	_
Cla007987	778.09	2004.92	-1.37	0.00111	0.0161	down	PREDICTED: uncharacterized protein LOC103488606 [Cucumis melo]	_	SubName: Full=Chromosome chr1 scaffold_5, whole genome shotgun sequence;	[Z]	IST1
Cla014273	165.37	361.6	-1.13	0.00112	0.0162	down	PREDICTED: 60S ribosomal protein L8-like [Cucumis sativus]	RecName: Full=60S ribosomal protein L8; AltName: Full=L2; AltName: Full=Ribosomal protein TL2	SubName: Full=Putative uncharacterized protein;	[J]	RP-L8e, RPL8
Cla019120	111.79	253.45	-1.18	0.00112	0.0162	down	hypothetical protein F775_02343 [Aegilops tauschii]	RecName: Full=HVA22-like protein a; Short=AtHVA22a [Arabidopsis thaliana]	SubName: Full=Putative uncharacterized protein;	[U]	REEP5_6
Cla020328	8.66	3.52	1.27	0.00112	0.0162	up	PREDICTED: putative U-box domain-containing protein 42-like [Cucumis sativus]	RecName: Full=Putative U-box domain-containing protein 42; AltName: Full=Plant U-box protein 42 [Arabidopsis thaliana]	SubName: Full=Chromosome chr1 scaffold_22, whole genome shotgun sequence;	[S]	_
Cla004061	327.68	143.07	1.19	0.00112	0.0162	up	PREDICTED: triacylglycerol lipase 2 isoform X1 [Cucumis melo]	RecName: Full=Triacylglycerol lipase 2; Flags: Precursor [Arabidopsis thaliana]	SubName: Full=Putative uncharacterized protein;	[I]	LIPA
Cla016913	167.88	378.73	-1.17	0.00113	0.0163	down	PREDICTED: 60S ribosomal protein L23a-like [Cucumis sativus]	RecName: Full=60S ribosomal protein L23a	SubName: Full=Chromosome chr13 scaffold_17, whole genome shotgun sequence;	[J]	RP-L23Ae, RPL23A
Cla021154	7.22	2.83	1.32	0.00113	0.0163	up	PREDICTED: uncharacterized protein LOC101205780 [Cucumis sativus]	_	_	_	_
Cla023084	943.18	404.2	1.22	0.00113	0.0163	up	PREDICTED: phosphoenolpyruvate carboxykinase [ATP]	RecName: Full=Phosphoenolpyruvate carboxykinase [ATP]	SubName: Full=Chromosome undetermined scaffold_2224, whole genome shotgun sequence;	[C]	E4.1.1.49, pckA
Cla002234	10.69	2.74	1.93	0.00114	0.0164	up	PREDICTED: probable protein phosphatase 2C 58 [Cucumis melo]	RecName: Full=Probable protein phosphatase 2C 58; Short=AtPP2C58 [Arabidopsis thaliana]	protein phosphatase 2C, putative / PP2C, putative; protein phosphatase 2C, putative / PP2C, [...]	[T]	PPM1L, PP2CE
Cla014224	6.16	1.12	2.36	0.00115	0.0164	up	PREDICTED: auxilin-like protein 1 isoform X4 [Cucumis melo]	RecName: Full=Auxilin-like protein 1 [Arabidopsis thaliana]	SubName: Full=Chromosome chr4 scaffold_32, whole genome shotgun sequence;	[O]	_
Cla008407	40.36	92.5	-1.19	0.00116	0.0166	down	PREDICTED: N(6)-adenine-specific DNA methyltransferase 2-like [Cucumis sativus]	RecName: Full=N(6)-adenine-specific DNA methyltransferase 2 [Homo sapiens]	hypothetical protein	[S]	_
Cla017963	32.31	10.96	1.55	0.00116	0.0166	up	PREDICTED: UPF0503 protein At3g09070, chloroplastic [Cucumis melo]	RecName: Full=UPF0503 protein At3g09070, chloroplastic; Flags: Precursor [Arabidopsis thaliana]	_	_	_
Cla019599	115.79	45.02	1.36	0.00116	0.0166	up	PREDICTED: agamous-like MADS-box protein AGL62-like [Cucumis sativus]	RecName: Full=Agamous-like MADS-box protein AGL62 [Arabidopsis thaliana]	hypothetical protein	[K]	_
Cla022665	285.06	679.01	-1.25	0.00117	0.0167	down	PREDICTED: UPF0587 protein C1orf123 homolog [Cucumis melo]	RecName: Full=UPF0587 protein C1orf123 homolog	SubName: Full=Chromosome chr4 scaffold_6, whole genome shotgun sequence;	[S]	_
Cla012270	140.86	301.64	-1.1	0.00117	0.0167	down	PREDICTED: acyl-protein thioesterase 2-like [Cucumis sativus]	RecName: Full=Acyl-protein thioesterase 1 [Fusarium graminearum PH-1]	acyl-protein thioesterase, putative, expressed	[R]	LYPLA2
Cla013908	19.61	8.5	1.2	0.00117	0.0167	up	PREDICTED: NAD kinase 2, chloroplastic isoform X1 [Cucumis melo]	RecName: Full=NAD kinase 2, chloroplastic; Short=AtNADK-2; Flags: Precursor [Arabidopsis thaliana]	NAD kinase (EC:2.7.1.23)	[G]	ppnK, NADK
Cla012686	15.74	3.19	2.27	0.00118	0.0168	up	PREDICTED: auxin-induced protein AUX22-like [Cucumis melo]	RecName: Full=Auxin-responsive protein IAA28; AltName: Full=Indoleacetic acid-induced protein 28 [Arabidopsis thaliana]	_	_	IAA
Cla008184	0.11	1.44	-2.9	0.00118	0.0168	down	PREDICTED: laccase-4 [Cucumis melo]	RecName: Full=Laccase-4; AltName: Full=Benzenediol:oxygen oxidoreductase 4; AltName: Full=Diphenol oxidase 4; AltName: Full=Protein IRREGULAR XYLEM 12; AltName: Ful	SubName: Full=Chromosome chr6 scaffold_3, whole genome shotgun sequence;	[Q]	E1.10.3.2
Cla007298	2.46	0.61	1.84	0.00118	0.0168	up	PREDICTED: probably inactive leucine-rich repeat receptor-like protein kinase At3g28040-like [Cucumis sativus]	RecName: Full=Probably inactive leucine-rich repeat receptor-like protein kinase At3g28040; Flags: Precursor [Arabidopsis thaliana]	hypothetical protein	[T]	_
Cla004860	520.52	1249.21	-1.26	0.00118	0.0168	down	PREDICTED: 60S acidic ribosomal protein P1-like [Cucumis melo]	RecName: Full=60S acidic ribosomal protein P1-1 [Arabidopsis thaliana]	SubName: Full=Putative uncharacterized protein;	[J]	RP-LP1, RPLP1
Cla018075	15.72	2.22	2.77	0.00119	0.0169	up	PREDICTED: abscisic acid receptor PYL4 [Cucumis melo]	RecName: Full=Abscisic acid receptor PYL4; AltName: Full=ABI1-binding protein 2; AltName: Full=PYR1-like protein 4; AltName: Full=Regulatory components of ABA recep	SubName: Full=Chromosome chr8 scaffold_88, whole genome shotgun sequence;	_	PYL
Cla019323	58.03	20.93	1.47	0.0012	0.017	up	PREDICTED: APO protein 3, mitochondrial-like [Cucumis sativus]	RecName: Full=APO protein 3, mitochondrial; Flags: Precursor [Arabidopsis thaliana]	SubName: Full=Chromosome chr17 scaffold_12, whole genome shotgun sequence;	_	_
Cla008594	17.67	5.85	1.58	0.0012	0.017	up	PREDICTED: proteasome-associated protein ECM29 homolog [Cucumis sativus]	_	_	_	ECM29
Cla004454	166.41	39.64	2.07	0.0012	0.017	up	PREDICTED: caffeic acid 3-O-methyltransferase-like [Cucumis sativus]	RecName: Full=Caffeic acid 3-O-methyltransferase; Short=CAOMT; Short=COMT; AltName: Full=S-adenosysl-L-methionine:caffeic acid 3-O-methyltransferase [Prunus dulcis]	SubName: Full=Putative uncharacterized protein;	[R]	E2.1.1.68, COMT
Cla002258	38.92	11.45	1.76	0.0012	0.017	up	PREDICTED: protein LIGHT-DEPENDENT SHORT HYPOCOTYLS 10 [Cucumis melo]	RecName: Full=Protein LIGHT-DEPENDENT SHORT HYPOCOTYLS 10; AltName: Full=Protein ORGAN BOUNDARY 10 [Arabidopsis thaliana]	annotation not avaliable	_	_
Cla007406	5.75	14.73	-1.34	0.00121	0.017	down	PREDICTED: putative tRNA pseudouridine synthase Pus10-like [Cucumis sativus]	RecName: Full=Putative tRNA pseudouridine synthase Pus10; AltName: Full=Coiled-coil domain-containing protein 139; AltName: Full=tRNA pseudouridine 55 synthase; S	SubName: Full=Chromosome chr18 scaffold_1, whole genome shotgun sequence;	[J]	PUS10
Cla010674	14.5	38.17	-1.39	0.00121	0.0171	down	PREDICTED: uncharacterized protein LOC101211687 [Cucumis sativus]	_	hypothetical protein	[S]	_
Cla004924	14.05	2.5	2.45	0.00122	0.0171	up	conserved hypothetical protein [Ricinus communis]	_	_	_	_
Cla007019	2726.85	8915.72	-1.71	0.00122	0.0171	down	PREDICTED: 60S ribosomal protein L38-like [Vitis vinifera]	RecName: Full=60S ribosomal protein L38 [Arabidopsis thaliana]	hypothetical protein	[J]	RP-L38e, RPL38
Cla016292	1.82	0	4.26	0.00122	0.0172	up	PREDICTED: probable long-chain-alcohol O-fatty-acyltransferase 5-like [Cucumis PREDICTED: probable long-chain-alcohol O-fatt	RecName: Full=Probable long-chain-alcohol O-fatty-acyltransferase 5; AltName: Full=Wax synthase 5 [Arabidopsis thaliana]	_	_	_
Cla010068	9.21	2.65	1.76	0.00123	0.0172	up	PREDICTED: cysteine-rich receptor-like protein kinase 3-like [Cucumis sativus]	RecName: Full=Cysteine-rich receptor-like protein kinase 3; Short=Cysteine-rich RLK3; Flags: Precursor [Arabidopsis thaliana]	protein kinase family protein; protein kinase family protein; FUNCTIONS IN: kinase activity; [...]	[T]	_
Cla010316	21.43	7.06	1.59	0.00123	0.0173	up	PREDICTED: myb-related protein 306-like [Cucumis melo]	RecName: Full=Transcription factor MYB32; AltName: Full=Myb-related protein 32; Short=AtMYB32 [Arabidopsis thaliana]	SubName: Full=Chromosome chr14 scaffold_21, whole genome shotgun sequence;	[K]	MYBP
Cla010217	645.3	1376.06	-1.09	0.00123	0.0173	down	PREDICTED: eukaryotic translation initiation factor 5A-2-like [Cucumis melo]	RecName: Full=Eukaryotic translation initiation factor 5A-2; Short=eIF-5A-2; AltName: Full=eIF-4D [Nicotiana plumbaginifolia]	SubName: Full=Putative uncharacterized protein;	[J]	EIF5A
Cla023263	6.94	19.06	-1.44	0.00124	0.0173	down	PREDICTED: UDP-glycosyltransferase 82A1 [Cucumis melo]	RecName: Full=UDP-glycosyltransferase 82A1 [Arabidopsis thaliana]	annotation not avaliable	[C] [G]	_
Cla002814	326.65	771.12	-1.24	0.00124	0.0174	down	PREDICTED: bax inhibitor 1-like [Cucumis melo]	RecName: Full=Bax inhibitor 1; Short=AtBI-1; Short=BI-1 [Arabidopsis thaliana]	annotation not avaliable	[T]	_
Cla022236	217.69	469.21	-1.11	0.00125	0.0175	down	PREDICTED: uncharacterized protein LOC101209677 [Cucumis sativus]	_	SubName: Full=Putative uncharacterized protein (Chromosome chr4 scaffold_6, whole genome sho [...]	_	_
Cla011566	10.67	3.98	1.4	0.00125	0.0175	up	PREDICTED: oxysterol-binding protein-related protein 2B-like [Cucumis melo]	RecName: Full=Oxysterol-binding protein-related protein 1A; AltName: Full=OSBP-related protein 1A [Arabidopsis thaliana]	_	_	_
Cla007326	2.07	0.09	3.49	0.00126	0.0176	up	PREDICTED: protein FAF-like, chloroplastic-like [Cucumis sativus]	RecName: Full=Protein FAF-like, chloroplastic; Flags: Precursor [Arabidopsis thaliana]	_	_	_
Cla013845	17.66	38.93	-1.14	0.00127	0.0177	down	PREDICTED: protein MITOFERRINLIKE 1, chloroplastic-like isoform 1 [Cucumis sativus]	RecName: Full=Protein MITOFERRINLIKE 1, chloroplastic; Short=AtMFL1; Flags: Precursor [Arabidopsis thaliana]	hypothetical protein	[C]	SLC25A26
Cla008415	64.36	26.81	1.26	0.00127	0.0177	up	PREDICTED: probable methyltransferase PMT26-like [Cucumis sativus]	RecName: Full=Probable methyltransferase PMT26 [Arabidopsis thaliana]	hypothetical protein	_	_
Cla015893	8.2	3.32	1.28	0.00127	0.0177	up	PREDICTED: kinesin-related protein 11 isoform X1 [Cucumis melo]	RecName: Full=Kinesin-related protein 4; AltName: Full=Kinesin family member 4; AltName: Full=Kinesin-7 [Dictyostelium discoideum]	hypothetical protein	[Z]	CENPE
Cla014556	18.27	7.47	1.28	0.00127	0.0177	up	PREDICTED: zinc finger CCCH domain-containing protein 44-like isoform X1 [Cucumis melo]	RecName: Full=Zinc finger CCCH domain-containing protein 19; Short=AtC3H19; AltName: Full=Protein Needed for RDR2-independent DNA methylation [Arabidopsis thalian	Putative uncharacterized protein	[K]	_
Cla020570	7.82	1.39	2.41	0.00128	0.0178	up	PREDICTED: LOW QUALITY PROTEIN: putative aminodeoxychorismate synthase [Cucumis melo]	RecName: Full=Para-aminobenzoate synthase; AltName: Full=P-aminobenzoic acid synthase; Short=PABA synthase [Streptomyces griseus]	p-aminobenzoate synthase	[E]	pabAB
Cla011957	15.02	4.26	1.8	0.00128	0.0178	up	PREDICTED: phosphoinositide phosphatase SAC1 isoform X1 [Cucumis melo]	RecName: Full=Phosphoinositide phosphatase SAC1; Short=AtSAC1; AltName: Full=Factor-induced gene 4-like protein; Short=AtFIG4; AltName: Full=Phosphatidylinositol 3,	_	_	_
Cla003456	204.81	447.26	-1.13	0.00129	0.0179	down	glutaredoxin [Cucumis sativus]	RecName: Full=Glutaredoxin-C1; Short=AtGrxC1 [Arabidopsis thaliana]	glutaredoxin, putative; glutaredoxin, putative; FUNCTIONS IN: electron carrier activity, ars [...]	[O]	grxC, GLRX, GLRX2
Cla002907	17.53	6.99	1.31	0.00129	0.0179	up	PREDICTED: dof zinc finger protein DOF5.2-like [Cucumis sativus]	RecName: Full=Cyclic dof factor 3; AltName: Full=Dof zinc finger protein DOF3.3; Short=AtDOF3.3; AltName: Full=H-protein promoter-binding factor 2a [Arabidopsis tha	_	_	_
Cla015615	21.35	9.64	1.14	0.00129	0.0179	up	PREDICTED: probable LRR receptor-like protein kinase At1g51890 [Cucumis melo]	RecName: Full=Receptor-like protein kinase At3g21340; AltName: Full=Leucine-rich repeat receptor-like protein kinase At3g21340; Flags: Precursor [Arabidopsis thalia	leucine-rich repeat protein kinase, putative; leucine-rich repeat protein kinase, putative; [...]	[T]	_
Cla009727	0.58	0.02	2.52	0.0013	0.018	up	PREDICTED: subtilisin-like protease-like [Cucumis sativus]	RecName: Full=Subtilisin-like protease SBT5.3; AltName: Full=Auxin-induced in root cultures protein 3; AltName: Full=Subtilase subfamily 5 member 3; Short=AtSBT5.3;	_	_	_
Cla018012	9.06	2.33	1.91	0.0013	0.018	up	PREDICTED: receptor-like protein 12 [Cucumis melo]	RecName: Full=Leucine-rich repeat receptor-like protein kinase PEPR1; AltName: Full=Elicitor peptide 1 receptor 1; Short=PEP1 receptor 1; Flags: Precursor [Arabido	SubName: Full=Chromosome chr8 scaffold_115, whole genome shotgun sequence;	[S]	_
Cla008282	812.95	1886.76	-1.21	0.0013	0.018	down	PREDICTED: 40S ribosomal protein S15a-1-like [Cucumis sativus]	RecName: Full=40S ribosomal protein S15a-1 [Arabidopsis thaliana]	annotation not avaliable	[J]	RP-S15Ae, RPS15A
Cla010410	118	273.78	-1.21	0.00131	0.0181	down	PREDICTED: universal stress protein A-like protein [Cucumis melo]	RecName: Full=Universal stress protein A-like protein [Arabidopsis thaliana]	SubName: Full=Chromosome chr14 scaffold_21, whole genome shotgun sequence;	[T]	_
Cla005139	65.91	10.83	2.59	0.00131	0.0181	up	PREDICTED: flap endonuclease 1 isoform X1 [Cucumis melo]	RecName: Full=Flap endonuclease 1; Short=FEN-1; AltName: Full=Flap structure-specific endonuclease 1 [Glycine max]	_	_	FEN1, RAD2
Cla006651	2.04	0.49	1.86	0.00131	0.0181	up	PREDICTED: probable receptor protein kinase TMK1-like [Cucumis sativus]	RecName: Full=Probable receptor protein kinase TMK1; Flags: Precursor [Arabidopsis thaliana]	SubName: Full=Chromosome chr5 scaffold_67, whole genome shotgun sequence;	[T]	_
Cla007842	7.43	2.55	1.51	0.00132	0.0181	up	PREDICTED: protein SUPPRESSOR OF GENE SILENCING 3 [Cucumis melo]	RecName: Full=Protein SUPPRESSOR OF GENE SILENCING 3; Short=AtSGS3 [Arabidopsis thaliana]	SubName: Full=Chromosome undetermined scaffold_147, whole genome shotgun sequence;	[S]	_
Cla015677	13.84	0.47	4.62	0.00133	0.0183	up	hypothetical protein MTR_5g097300 [Medicago truncatula]	_	_	_	_
Cla008011	35.81	83.9	-1.23	0.00134	0.0184	down	PREDICTED: uncharacterized protein LOC103488633 isoform X3 [Cucumis melo]	_	_	_	_
Cla019174	20.42	7.46	1.44	0.00134	0.0184	up	PREDICTED: uncharacterized protein LOC101210258 [Cucumis sativus]	_	_	_	_
Cla004687	26.95	11.29	1.25	0.00134	0.0184	up	PREDICTED: uncharacterized protein LOC103501638 [Cucumis melo]	_	_	_	_
Cla001067	44.4	14.11	1.65	0.00134	0.0184	up	PREDICTED: transcription factor HBP-1b(c38)-like [Cucumis melo]	RecName: Full=Transcription factor HBP-1b(c1)	hypothetical protein	[K]	TGA
Cla015827	9.54	22.89	-1.25	0.00135	0.0184	down	PREDICTED: WD-40 repeat-containing protein MSI2-like [Cucumis sativus]	RecName: Full=WD-40 repeat-containing protein MSI2 [Arabidopsis thaliana]	nucleosome/chromatin assembly factor group	[B]	RBBP4, HAT2, CAF1, MIS16
Cla015219	45.39	123.6	-1.44	0.00135	0.0185	down	histone H3 [Arabidopsis thaliana]	RecName: Full=Histone H3.2; AltName: Full=Histone H3.1 [Arabidopsis thaliana]	annotation not avaliable	[B]	H3
Cla021978	610.53	286.51	1.09	0.00135	0.0185	up	PREDICTED: PHD finger protein ALFIN-LIKE 4 [Cucumis melo]	RecName: Full=PHD finger protein ALFIN-LIKE 4; Short=Protein AL4; Contains: RecName: Full=PHD finger protein ALFIN-LIKE 4, N-terminally processed [Arabidopsis thal	hypothetical protein	[R]	_
Cla017769	29.55	10.28	1.51	0.00135	0.0185	up	PREDICTED: UDP-glycosyltransferase 73C2-like isoform X1 [Cucumis melo]	RecName: Full=UDP-glycosyltransferase 73C3 [Arabidopsis thaliana]	_	_	UGT73C
Cla019033	37.05	15.51	1.25	0.00136	0.0185	up	PREDICTED: ankyrin repeat and SAM domain-containing protein 6-like [Cucumis melo]	_	_	_	_
Cla008898	417.74	171.01	1.29	0.00136	0.0185	up	PREDICTED: ferredoxin--NADP reductase, leaf isozyme, chloroplastic-like [Cucumis sativus]	RecName: Full=Ferredoxin--NADP reductase, leaf isozyme, chloroplastic; Short=FNR; Flags: Precursor [Pisum sativum]	RecName: Full=Ferredoxin--NADP reductase; EC=1.18.1.2;	[C]	petH
Cla016520	9.17	3.76	1.26	0.00136	0.0185	up	PREDICTED: uncharacterized protein LOC101223817, partial [Cucumis sativus]	_	_	_	_
Cla008934	3.49	0.53	2.5	0.00138	0.0187	up	PREDICTED: probable acyl-activating enzyme 1, peroxisomal-like [Cucumis sativus]	RecName: Full=Benzoate--CoA ligase, peroxisomal; AltName: Full=Acyl-activating enzyme 20; AltName: Full=Protein BENZOYLOXYGLUCOSINOLATE 1 [Arabidopsis thaliana]	_	_	_
Cla021789	660.44	1430.71	-1.12	0.00138	0.0187	down	PREDICTED: uncharacterized protein C167.05 [Cucumis melo]	_	SubName: Full=Putative uncharacterized protein;	[R]	_
Cla017822	569.16	1255.05	-1.14	0.00138	0.0187	down	PREDICTED: V-type proton ATPase subunit G1-like [Cucumis melo]	RecName: Full=V-type proton ATPase subunit G; Short=V-ATPase subunit G; AltName: Full=Vacuolar proton pump subunit G	SubName: Full=Chromosome chr8 scaffold_29, whole genome shotgun sequence;	[C]	ATPeV1G, ATP6G
Cla019873	20.59	5.47	1.89	0.00139	0.0189	up	hypothetical protein NitaMp102 [Nicotiana tabacum]	RecName: Full=Uncharacterized mitochondrial protein AtMg01090; AltName: Full=ORF262	_	_	_
Cla015715	113.38	243.37	-1.1	0.0014	0.0189	down	PREDICTED: AP-1 complex subunit sigma-2 [Cucumis melo]	RecName: Full=AP-1 complex subunit sigma-2; AltName: Full=Adapter-related protein complex 1 sigma-2 subunit; AltName: Full=Adaptor AP-1 19 kDa protein; AltName: Fu	SubName: Full=Chromosome undetermined scaffold_91, whole genome shotgun sequence;	[U]	AP1S1_2
Cla009709	179.3	69.78	1.36	0.0014	0.019	up	trehalose-6-phosphate synthase [Cucumis melo subsp. melo]	RecName: Full=Probable alpha,alpha-trehalose-phosphate synthase [UDP-forming]	hypothetical protein	[G]	TPS
Cla010985	32.85	11.71	1.48	0.00141	0.019	up	PREDICTED: oligopeptide transporter 3 [Cucumis melo]	RecName: Full=Oligopeptide transporter 3; Short=AtOPT3 [Arabidopsis thaliana]	annotation not avaliable	[T]	_
Cla022331	24.05	9.78	1.29	0.00143	0.0193	up	PREDICTED: uncharacterized protein LOC103488317 [Cucumis melo]	_	SubName: Full=Chromosome chr4 scaffold_6, whole genome shotgun sequence;	_	_
Cla010062	50.5	21.83	1.21	0.00145	0.0195	up	PREDICTED: alpha-glucan water dikinase, chloroplastic [Cucumis melo]	RecName: Full=Alpha-glucan water dikinase, chloroplastic; AltName: Full=Starch-related protein R1; Flags: Precursor	_	_	E2.7.9.4
Cla017933	2.7	0.61	1.97	0.00145	0.0195	up	PREDICTED: putative receptor protein kinase ZmPK1 [Cucumis melo]	RecName: Full=Putative receptor protein kinase ZmPK1; Flags: Precursor [Zea mays]	SubName: Full=Chromosome chr6 scaffold_3, whole genome shotgun sequence;	[T]	_
Cla018843	16.8	5.54	1.58	0.00146	0.0196	up	PREDICTED: uncharacterized protein LOC101222016 [Cucumis sativus]	_	_	_	_
Cla001146	19.56	45.84	-1.22	0.00146	0.0196	down	PREDICTED: inactive rhomboid protein 1-like [Cucumis sativus]	RecName: Full=Inactive rhomboid protein 1; Short=iRhom1; AltName: Full=Rhomboid family member 1 [Danio rerio]	SubName: Full=Chromosome chr2 scaffold_112, whole genome shotgun sequence;	[T]	_
Cla008676	178.2	391.03	-1.13	0.00146	0.0196	down	PREDICTED: histone deacetylase HDT1-like [Cucumis melo]	RecName: Full=Histone deacetylase HDT1; AltName: Full=Histone deacetylase 2a; Short=HD2a; AltName: Full=Nucleolar histone deacetylase HD2-p39	_	_	NPM1
Cla016601	43.81	20.81	1.07	0.00146	0.0197	up	PREDICTED: MATE efflux family protein 4, chloroplastic-like isoform X1 [Cucumis melo]	RecName: Full=MATE efflux family protein 4, chloroplastic; AltName: Full=Protein DTX46; Flags: Precursor [Arabidopsis thaliana]	hypothetical protein	[R]	_
Cla000686	166.94	347.28	-1.06	0.00147	0.0197	down	PREDICTED: uncharacterized protein LOC103498843 [Cucumis melo]	_	_	_	_
Cla004990	5.24	0.86	2.47	0.00147	0.0197	up	PREDICTED: glucan endo-1,3-beta-glucosidase 11-like [Cucumis sativus]	RecName: Full=Glucan endo-1,3-beta-glucosidase 11; AltName: Full=(1-)3)-beta-glucan endohydrolase 11; Short=(1-)3)-beta-glucanase 11; AltName: Full=Beta-1,3-endogl	hypothetical protein	_	_
Cla014443	246.5	101.82	1.27	0.00148	0.0198	up	PREDICTED: 5'-adenylylsulfate reductase 3, chloroplastic-like [Cucumis sativus]	RecName: Full=5'-adenylylsulfate reductase 1, chloroplastic; AltName: Full=3'-phosphoadenosine-5'-phosphosulfate reductase homolog 19; Short=PAPS reductase homolog	annotation not avaliable	[O]	APR
Cla012273	74.13	157.08	-1.08	0.00148	0.0198	down	PREDICTED: protein arginine N-methyltransferase PRMT10 [Cucumis melo]	RecName: Full=Protein arginine N-methyltransferase PRMT10 [Arabidopsis thaliana]	SubName: Full=Chromosome chr11 scaffold_13, whole genome shotgun sequence;	[O] [T] [K]	PRMT1
Cla010907	551.55	1201.15	-1.12	0.00149	0.0199	down	GRAM domain-containing protein [Citrullus lanatus subsp. vulgaris]	RecName: Full=GEM-like protein 5 [Arabidopsis thaliana]	SubName: Full=Chromosome undetermined scaffold_473, whole genome shotgun sequence;	_	_
Cla002054	34.43	71.03	-1.04	0.0015	0.0199	down	PREDICTED: protein pelota isoform X2 [Cucumis melo]	RecName: Full=Protein PELOTA 1; Short=AtPelota1 [Arabidopsis thaliana]	SubName: Full=Chromosome chr4 scaffold_32, whole genome shotgun sequence;	[R]	PELO, DOM34, pelA
Cla009181	758.41	321.2	1.24	0.0015	0.0199	up	PREDICTED: photosystem I reaction center subunit III, chloroplastic-like [Cucumis sativus]	RecName: Full=Photosystem I reaction center subunit III, chloroplastic; AltName: Full=Light-harvesting complex I 17 kDa protein; AltName: Full=PSI-F; Flags: Precurso	SubName: Full=Putative uncharacterized protein;	[S]	psaF
Cla021465	34.76	80.65	-1.21	0.0015	0.02	down	PREDICTED: probable glutathione S-transferase [Cucumis melo]	RecName: Full=Glutathione transferase GST 23; AltName: Full=Glutathione transferase GST 36 [Zea mays]	hypothetical protein	[O]	GST, gst
Cla002004	55.22	11.44	2.26	0.00151	0.0201	up	PREDICTED: protein PHLOEM PROTEIN 2-LIKE A1-like [Cucumis melo]	RecName: Full=Protein PHLOEM PROTEIN 2-LIKE A1; Short=AtPP2-A1 [Arabidopsis thaliana]	SubName: Full=Chromosome chr1 scaffold_5, whole genome shotgun sequence;	_	_
Cla016725	38.18	79.1	-1.05	0.00152	0.0202	down	PREDICTED: NADH-cytochrome b5 reductase-like protein-like [Cucumis sativus]	RecName: Full=NADH-cytochrome b5 reductase-like protein; Short=B5R [Arabidopsis thaliana]	SubName: Full=Chromosome chr11 scaffold_13, whole genome shotgun sequence;	[C]	E1.6.2.2
Cla018097	31.37	67.22	-1.1	0.00152	0.0202	down	PREDICTED: protein SCO1 homolog 1, mitochondrial [Cucumis melo]	RecName: Full=Protein SCO1 homolog 1, mitochondrial; AltName: Full=Homolog of the copper chaperone SCO1 member 1; Short=HCC1; Flags: Precursor [Arabidopsis thalian	SubName: Full=Chromosome chr8 scaffold_99, whole genome shotgun sequence;	[R]	SCO1_2
Cla020209	1537.65	697.83	1.14	0.00154	0.0204	up	PREDICTED: uncharacterized protein LOC101213862 isoform 1 [Cucumis sativus]	_	_	_	_
Cla003508	240.69	59.38	2.02	0.00154	0.0204	up	PREDICTED: kelch repeat-containing protein At3g27220-like [Cucumis melo]	RecName: Full=Kelch repeat-containing protein At3g27220 [Arabidopsis thaliana]	SubName: Full=Chromosome chr14 scaffold_21, whole genome shotgun sequence;	[R]	_
Cla021561	17.22	6.83	1.32	0.00154	0.0204	up	PREDICTED: uncharacterized hydrolase HI_0588-like [Cucumis sativus]	RecName: Full=Ureidoglycolate hydrolase; AltName: Full=Allantoate amidohydrolase 2; Short=AtAHH2; AltName: Full=Ureidoglycolate amidohydrolase; Flags: Precursor [Ara	UAH (UREIDOGLYCOLATE AMIDOHYDROLASE); allantoate deiminase/ metallopeptidase; Encodes a prot [...]	[E]	UAH
Cla013352	11.84	30.34	-1.35	0.00154	0.0204	down	PREDICTED: uncharacterized protein LOC103502031 [Cucumis melo]	_	hypothetical protein	_	_
Cla021473	5.87	14.68	-1.31	0.00154	0.0204	down	PREDICTED: probable folate-biopterin transporter 9, chloroplastic isoform X1 [Cucumis melo]	RecName: Full=Probable folate-biopterin transporter 8, chloroplastic; Flags: Precursor [Arabidopsis thaliana]	hypothetical protein	[G]	_
Cla021657	215.39	96.01	1.16	0.00154	0.0204	up	aluminum-induced protein [Cucumis hystrix]	RecName: Full=Stem-specific protein TSJT1 [Nicotiana tabacum]	SubName: Full=Putative uncharacterized protein;	[E]	_
Cla001002	48.48	102.29	-1.08	0.00155	0.0204	down	PREDICTED: zinc finger protein ZPR1-like isoform X1 [Cucumis melo]	RecName: Full=Zinc finger protein zpr1 [Schizosaccharomyces pombe 972h-]	_	_	K06874
Cla022180	25.82	10.87	1.24	0.00155	0.0204	up	PREDICTED: glutamyl-tRNA reductase 1, chloroplastic [Cucumis melo]	RecName: Full=Glutamyl-tRNA reductase 1, chloroplastic; Short=GluTR; Flags: Precursor	RecName: Full=Glutamyl-tRNA reductase; EC=1.2.1.70;	[H]	hemA
Cla014150	108.1	49.7	1.12	0.00155	0.0204	up	PREDICTED: uncharacterized protein LOC103484976 [Cucumis melo]	_	_	_	_
Cla006459	5.66	1.54	1.81	0.00155	0.0204	up	PREDICTED: plastidial pyruvate kinase 1, chloroplastic-like [Cucumis melo]	RecName: Full=Pyruvate kinase isozyme A, chloroplastic; Flags: Precursor [Ricinus communis]	RecName: Full=Pyruvate kinase; EC=2.7.1.40;	[G]	PK, pyk
Cla018367	2631.83	843.41	1.64	0.00155	0.0204	up	hypothetical protein OsI_32842 [Oryza sativa Indica Group]	RecName: Full=Enolase 1; AltName: Full=2-phospho-D-glycerate hydro-lyase 1; AltName: Full=2-phosphoglycerate dehydratase 1; AltName: Allergen=Hev b 9 [Hevea brasili	Enolase (EC 4.2.1.11)	[G]	ENO, eno
Cla005430	113.8	237.15	-1.06	0.00155	0.0204	down	PREDICTED: reticulon-like protein B8 isoform X2 [Cucumis melo]	RecName: Full=Reticulon-like protein B8; Short=AtRTNLB8 [Arabidopsis thaliana]	hypothetical protein	[U]	_
Cla012110	4.07	12.89	-1.64	0.00156	0.0204	down	PREDICTED: cell cycle checkpoint protein RAD1 [Cucumis melo]	_	hypothetical protein	[L]	HRAD1, RAD17
Cla012054	51.51	23.4	1.13	0.00156	0.0205	up	PREDICTED: RING finger and transmembrane domain-containing protein 2-like [Cucumis sativus]	RecName: Full=RING finger and transmembrane domain-containing protein 2; AltName: Full=Transmembrane protein 118 [Homo sapiens]	SubName: Full=Chromosome chr8 scaffold_68, whole genome shotgun sequence;	[O]	_
Cla005450	456.42	110.84	2.04	0.00157	0.0205	up	PREDICTED: oxygen-dependent coproporphyrinogen-III oxidase, chloroplastic [Cucumis melo]	RecName: Full=Oxygen-dependent coproporphyrinogen-III oxidase, chloroplastic; Short=Coprogen oxidase; Short=Coproporphyrinogenase; Flags: Precursor [Glycine max]	annotation not avaliable	[H]	CPOX, hemF
Cla001439	19.99	5.5	1.84	0.00157	0.0205	up	PREDICTED: uncharacterized protein LOC101232770 [Cucumis sativus]	_	_	_	_
Cla018464	17.3	7.09	1.27	0.00157	0.0205	up	PREDICTED: laccase-1-like [Cucumis sativus]	RecName: Full=Laccase-16; AltName: Full=Benzenediol:oxygen oxidoreductase 16; AltName: Full=Diphenol oxidase 16; AltName: Full=Urishiol oxidase 16; Flags: Precurs	SubName: Full=Chromosome chr17 scaffold_16, whole genome shotgun sequence;	[Q]	E1.10.3.2
Cla022459	168.37	384.47	-1.19	0.00157	0.0205	down	PREDICTED: zingipain-2 [Cucumis melo]	RecName: Full=Cysteine proteinase RD21a; Short=RD21; Flags: Precursor [Arabidopsis thaliana]	annotation not avaliable	[O]	_
Cla017842	774.13	1745.01	-1.17	0.00158	0.0205	down	PREDICTED: 40S ribosomal protein S23-like [Cucumis sativus]	RecName: Full=40S ribosomal protein S23; AltName: Full=S12 [Fragaria x ananassa]	annotation not avaliable	[J]	RP-S23e, RPS23
Cla012532	17.33	43.49	-1.32	0.00158	0.0205	down	PREDICTED: proteasome subunit alpha type-6-like [Glycine max]	RecName: Full=Proteasome subunit alpha type-6; AltName: Full=20S proteasome alpha subunit A; AltName: Full=20S proteasome subunit alpha-1 [Nicotiana tabacum]	RecName: Full=Proteasome subunit alpha type; EC=3.4.25.1;; The proteasome is a multicatalyti [...]	[O]	PSMA6
Cla021518	5.28	0.27	3.87	0.00158	0.0205	up	PREDICTED: uncharacterized protein LOC101208604 [Cucumis sativus]	_	_	_	_
Cla013914	308.81	141.75	1.12	0.00158	0.0205	up	PREDICTED: uncharacterized protein LOC103504088 [Cucumis melo]	RecName: Full=Protein TolB; Flags: Precursor [Aromatoleum aromaticum EbN1]	annotation not avaliable	[U]	_
Cla016020	840.86	1930.74	-1.2	0.00158	0.0205	down	hypothetical protein PRUPE_ppa012998mg [Prunus persica]	RecName: Full=40S ribosomal protein S16	SubName: Full=Putative uncharacterized protein (Chromosome chr5 scaffold_2, whole genome sho [...]	[J]	RP-S16e, RPS16
Cla008764	71.7	30.94	1.21	0.00159	0.0207	up	PREDICTED: novel plant SNARE 11 [Cucumis melo]	RecName: Full=Novel plant SNARE 11; Short=AtNPSN11 [Arabidopsis thaliana]	SubName: Full=Chromosome chr2 scaffold_11, whole genome shotgun sequence;	[S]	NSPN
Cla015786	22.34	7.14	1.63	0.0016	0.0208	up	PREDICTED: L-ascorbate oxidase homolog [Cucumis melo]	RecName: Full=L-ascorbate oxidase homolog; Flags: Precursor	SubName: Full=Chromosome chr3 scaffold_8, whole genome shotgun sequence;	[Q]	_
Cla013384	23.02	10.42	1.14	0.0016	0.0208	up	PREDICTED: probable LIM domain-containing serine/threonine-protein kinase DDB_G0287001 [Cucumis melo]	RecName: Full=Serine/threonine-protein kinase TNNI3K; AltName: Full=Cardiac ankyrin repeat kinase; AltName: Full=TNNI3-interacting kinase	SubName: Full=Chromosome chr6 scaffold_3, whole genome shotgun sequence;	[T]	_
Cla015978	190.77	60.72	1.65	0.0016	0.0208	up	PREDICTED: uncharacterized protein LOC103495201 [Cucumis melo]	RecName: Full=Cytochrome b6-f complex subunit 7; AltName: Full=Cytochrome b6-f complex subunit PetM; AltName: Full=Cytochrome b6-f complex subunit VII	SubName: Full=Chromosome chr3 scaffold_8, whole genome shotgun sequence;	[R]	_
Cla008436	21.55	8.29	1.37	0.00161	0.0209	up	PREDICTED: phosphatidylinositol 4-kinase beta 1 [Cucumis melo]	RecName: Full=Phosphatidylinositol 4-kinase beta 1; Short=PI4-kinase beta 1; Short=PtdIns-4-kinase beta 1; AltName: Full=Phosphatidylinositol 4-OH kinase beta1; Sh	hypothetical protein	[T]	PI4K
Cla018333	28.27	60.65	-1.1	0.00162	0.0209	down	PREDICTED: RING finger and CHY zinc finger domain-containing protein 1-like [Cucumis sativus]	RecName: Full=Uncharacterized RING finger protein C2F3.16 [Schizosaccharomyces pombe 972h-]	SubName: Full=Chromosome chr8 scaffold_106, whole genome shotgun sequence;	[O]	RCHY1, PIRH2
Cla016087	9.06	3.33	1.42	0.00163	0.021	up	PREDICTED: QWRF motif-containing protein 2 [Cucumis melo]	RecName: Full=Protein SNOWY COTYLEDON 3; AltName: Full=QWRF motif-containing protein 1 [Arabidopsis thaliana]	_	_	_
Cla020498	1208.24	2817.46	-1.22	0.00164	0.0212	down	PREDICTED: 60S acidic ribosomal protein P2-4-like [Cucumis melo]	RecName: Full=60S acidic ribosomal protein P2-2 [Arabidopsis thaliana]	SubName: Full=Putative uncharacterized protein (Chromosome chr6 scaffold_25, whole genome sh [...]	[J]	RP-LP2, RPLP2
Cla004613	225.8	477.04	-1.08	0.00164	0.0212	down	PREDICTED: proteasome subunit alpha type-5-like [Cucumis sativus]	RecName: Full=Proteasome subunit alpha type-5; AltName: Full=20S proteasome alpha subunit E; AltName: Full=20S proteasome subunit alpha-5 [Glycine max]	RecName: Full=Proteasome subunit alpha type; EC=3.4.25.1;; The proteasome is a multicatalyti [...]	[O]	PSMA5
Cla015553	895.98	1990.15	-1.15	0.00165	0.0213	down	PREDICTED: 40S ribosomal protein S3-3-like [Cucumis sativus]	RecName: Full=40S ribosomal protein S3-3 [Arabidopsis thaliana]	SubName: Full=Chromosome chr9 scaffold_7, whole genome shotgun sequence;	[J]	RP-S3e, RPS3
Cla004765	2.93	0.25	3.12	0.00165	0.0213	up	PREDICTED: callose synthase 9 [Cucumis melo]	RecName: Full=Callose synthase 9; AltName: Full=1,3-beta-glucan synthase; AltName: Full=Protein GLUCAN SYNTHASE-LIKE 10 [Arabidopsis thaliana]	_	_	CALS
Cla022422	163.2	58.59	1.48	0.00165	0.0213	up	PREDICTED: uncharacterized protein LOC103488045 [Cucumis melo]	_	_	_	_
Cla004950	20.1	50.02	-1.31	0.00165	0.0213	down	PREDICTED: 28S ribosomal protein S9, mitochondrial [Cucumis melo]	RecName: Full=30S ribosomal protein S9 [Bartonella tribocorum CIP 105476]	ribosomal protein S9 family protein; ribosomal protein S9 family protein; FUNCTIONS IN: stru [...]	[J]	RP-S9, MRPS9, rpsI
Cla023106	29.07	12.6	1.2	0.00166	0.0213	up	PREDICTED: probably inactive leucine-rich repeat receptor-like protein kinase At2g25790 [Cucumis melo]	RecName: Full=Probably inactive leucine-rich repeat receptor-like protein kinase At2g25790; Flags: Precursor [Arabidopsis thaliana]	SubName: Full=Chromosome chr4 scaffold_6, whole genome shotgun sequence;	[S]	_
Cla012389	15.76	3.09	2.31	0.00167	0.0214	up	PREDICTED: RING-H2 finger protein ATL7-like [Cucumis sativus]	RecName: Full=RING-H2 finger protein ATL58 [Arabidopsis thaliana]	SubName: Full=Chromosome chr18 scaffold_61, whole genome shotgun sequence;	[O]	ATL7_58_59
Cla003320	334.88	146.48	1.19	0.00167	0.0214	up	PREDICTED: cellulose synthase-like protein E6 [Cucumis melo]	RecName: Full=Cellulose synthase-like protein E2; AltName: Full=OsCslE2 [Oryza sativa Japonica Group]	_	_	_
Cla008832	1.65	0.31	2.11	0.00167	0.0214	up	PREDICTED: uncharacterized protein LOC101211852, partial [Cucumis sativus]	RecName: Full=Probable lysine-specific demethylase ELF6; AltName: Full=Early flowering 6; AltName: Full=Jumonji domain-containing protein 11; AltName: Full=Probable	jumonji domain protein	[R]	_
Cla010940	115.18	53.31	1.11	0.00168	0.0215	up	PREDICTED: delta(7)-sterol-C5(6)-desaturase-like [Cucumis sativus]	RecName: Full=Delta(7)-sterol-C5(6)-desaturase; AltName: Full=Delta(7)-sterol-C5-desaturase; AltName: Full=Delta-7-C-5 sterol desaturase	SubName: Full=Chromosome chr14 scaffold_9, whole genome shotgun sequence;	[I]	SC5DL, ERG3
Cla013633	39.02	11.19	1.79	0.00168	0.0215	up	PREDICTED: GRF1-interacting factor 1 [Cucumis melo]	RecName: Full=GRF1-interacting factor 1; Short=AtGIF1; AltName: Full=Protein ANGUSTIFOLIA 3; AltName: Full=Transcription coactivator GIF1 [Arabidopsis thaliana]	SubName: Full=Putative uncharacterized protein;	[K]	_
Cla020632	4.12	11.99	-1.52	0.00168	0.0215	down	PREDICTED: mortality factor 4-like protein 1 isoform X2 [Cucumis melo]	RecName: Full=NuA4 complex subunit EAF3 homolog [Dictyostelium discoideum]	hypothetical protein	[K]	MORF4L1, MRG15, EAF3
Cla022625	2.07	0.04	3.99	0.00169	0.0216	up	PREDICTED: subtilisin-like protease [Cucumis melo]	RecName: Full=Subtilisin-like protease; AltName: Full=Cucumisin-like serine protease; Flags: Precursor [Arabidopsis thaliana]	SubName: Full=Chromosome chr18 scaffold_1, whole genome shotgun sequence;	[O]	_
Cla019176	11.26	30.72	-1.44	0.00169	0.0216	down	hypothetical protein POPTR_0012s07920g [Populus trichocarpa]	RecName: Full=Rac-like GTP-binding protein 4; AltName: Full=GTPase protein ROP4; AltName: Full=OsRac4 [Oryza sativa Japonica Group]	hypothetical protein	[R]	RAC1
Cla007873	14.69	4.55	1.67	0.00171	0.0217	up	PREDICTED: LOW QUALITY PROTEIN: translational activator GCN1-like [Cucumis sativus]	_	_	_	_
Cla005350	7.48	2.59	1.5	0.00171	0.0218	up	PREDICTED: uncharacterized LOC101224472 [Cucumis sativus]	RecName: Full=PHD finger protein At3g20280 [Arabidopsis thaliana]	_	_	_
Cla002767	2.5	0.09	3.74	0.00172	0.0218	up	PREDICTED: uncharacterized protein LOC101213859 [Cucumis sativus]	_	hypothetical protein	_	_
Cla019245	1.31	5.64	-2.03	0.00172	0.0218	down	PREDICTED: alpha/beta hydrolase domain-containing protein 17B [Cucumis melo]	RecName: Full=Alpha/beta hydrolase domain-containing protein 17B; Flags: Precursor [Gallus gallus]	hypothetical protein	[R]	_
Cla006828	181.95	378.29	-1.06	0.00172	0.0218	down	PREDICTED: uncharacterized protein LOC103502437 isoform X1 [Cucumis melo]	_	SubName: Full=Chromosome chr8 scaffold_34, whole genome shotgun sequence;	[S]	_
Cla009110	6.37	1.38	2.13	0.00173	0.0219	up	Acyl activating enzyme 5 [Theobroma cacao]	RecName: Full=Probable acyl-activating enzyme 5, peroxisomal; AltName: Full=AMP-binding protein 5; Short=AtAMPBP5 [Arabidopsis thaliana]	AAE5 (ACYL ACTIVATING ENZYME 5); catalytic; ACYL ACTIVATING ENZYME 5 (AAE5); FUNCTIONS IN: c [...]	[I]	_
Cla017936	0.62	3.41	-2.29	0.00176	0.0223	down	PREDICTED: BEL1-like homeodomain protein 9-like [Cucumis sativus]	RecName: Full=BEL1-like homeodomain protein 9; Short=BEL1-like protein 9; AltName: Full=Protein BELLRINGER; AltName: Full=Protein LARSON; AltName: Full=Protein PENN	_	_	_
Cla013741	3.7	1.1	1.67	0.00176	0.0223	up	PREDICTED: uncharacterized protein ycf45 isoform X1 [Cucumis melo]	RecName: Full=Uncharacterized protein ycf45; AltName: Full=ORF565 (chloroplast) [Porphyra purpurea]	SubName: Full=Chromosome chr13 scaffold_17, whole genome shotgun sequence;	[R]	_
Cla007419	811.09	327.62	1.31	0.00176	0.0223	up	PREDICTED: plastocyanin [Cucumis melo]	RecName: Full=Plastocyanin, chloroplastic; Flags: Precursor [Spinacia oleracea]	hypothetical protein	[C]	petE
Cla002953	247.99	546.72	-1.14	0.00177	0.0224	down	PREDICTED: 60S ribosomal protein L13a-4-like [Cucumis sativus]	RecName: Full=60S ribosomal protein L13a-4 [Arabidopsis thaliana]	SubName: Full=Putative uncharacterized protein (Chromosome chr5 scaffold_58, whole genome sh [...]	[J]	RP-L13Ae, RPL13A
Cla021487	11.44	2.73	2.03	0.00178	0.0224	up	PREDICTED: cysteine-rich repeat secretory protein 3-like [Cucumis melo]	RecName: Full=Cysteine-rich repeat secretory protein 3; AltName: Full=Plasmodesmata-located protein 2; Short=PDLP2; Flags: Precursor [Arabidopsis thaliana]	hypothetical protein	_	_
Cla021712	4.45	0.76	2.41	0.00178	0.0225	up	PREDICTED: caldesmon-like isoform X1 [Cucumis melo]	_	_	_	_
Cla005837	38881.9	87131.4	-1.16	0.00179	0.0225	down	defensin-like protein 1 [Citrullus lanatus]	RecName: Full=Defensin-like protein 1; AltName: Full=Low-molecular-weight cysteine-rich protein 68; Short=Protein LCR68; AltName: Full=Plant defensin 2.3; Flags: P	SubName: Full=Chromosome chr1 scaffold_75, whole genome shotgun sequence;	_	_
Cla002099	30.98	75.37	-1.28	0.00179	0.0225	down	PREDICTED: transcription factor TCP20-like [Cucumis sativus]	RecName: Full=Transcription factor TCP20 [Arabidopsis thaliana]	SubName: Full=Chromosome chr14 scaffold_9, whole genome shotgun sequence;	[M]	_
Cla011194	114.02	279.39	-1.29	0.00179	0.0225	down	PREDICTED: uncharacterized protein LOC103492339 [Cucumis melo]	_	hypothetical protein	_	_
Cla022451	0.51	2.39	-2.03	0.00179	0.0225	down	PREDICTED: vacuolar proton ATPase a3-like [Cucumis sativus]	RecName: Full=Vacuolar proton ATPase a2; AltName: Full=V-type proton ATPase 95 kDa subunit a isoform 2; Short=V-ATPase 95 kDa isoform a2; AltName: Full=Vacuolar pr	SubName: Full=Chromosome chr18 scaffold_1, whole genome shotgun sequence;	[C]	ATPeV0A, ATP6N
Cla016853	29.47	10.86	1.43	0.00179	0.0225	up	PREDICTED: thermospermine synthase ACAULIS5-like [Cucumis melo]	RecName: Full=Thermospermine synthase ACAULIS5 [Arabidopsis thaliana]	annotation not avaliable	[E]	ACL5
Cla018265	5.52	1.72	1.62	0.00181	0.0228	up	PREDICTED: LOW QUALITY PROTEIN: pentatricopeptide repeat-containing protein At5g02830, chloroplastic-like [Cucumis sativus]	RecName: Full=Pentatricopeptide repeat-containing protein At5g02830, chloroplastic; Flags: Precursor [Arabidopsis thaliana]	_	_	_
Cla005124	3.97	0.85	2.1	0.00182	0.0228	up	PREDICTED: cytochrome P450 71A1-like [Cucumis melo]	RecName: Full=Cytochrome P450 71A1; AltName: Full=ARP-2; AltName: Full=CYPLXXIA1	_	_	_
Cla016204	29.93	10.83	1.46	0.00182	0.0228	up	_	_	_	_	_
Cla017500	12.1	35.21	-1.53	0.00183	0.0229	down	PREDICTED: protein N-terminal glutamine amidohydrolase isoform X1 [Cucumis melo]	RecName: Full=Protein N-terminal glutamine amidohydrolase; AltName: Full=Protein NH2-terminal glutamine deamidase; Short=N-terminal Gln amidase; Short=Nt(Q)-amidas	hypothetical protein	[S]	_
Cla016012	1.37	8.45	-2.54	0.00184	0.023	down	PREDICTED: caffeoyl-CoA O-methyltransferase 1-like [Cucumis sativus]	RecName: Full=Caffeoyl-CoA O-methyltransferase; AltName: Full=Trans-caffeoyl-CoA 3-O-methyltransferase; Short=CCoAMT; Short=CCoAOMT [Populus tremuloides]	RecName: Full=Caffeoyl-CoA O-methyltransferase 1; EC=2.1.1.104; AltName: Full=Trans-caffeoyl [...]	[Q]	E2.1.1.104
Cla021841	0.6	7.18	-3.38	0.00184	0.023	down	PREDICTED: putative esterase ComA2-like [Cucumis sativus]	_	SubName: Full=Chromosome chr5 scaffold_2, whole genome shotgun sequence;	[Q]	_
Cla022203	26.89	130.16	-2.27	0.00185	0.0231	down	PREDICTED: lachrymatory-factor synthase-like [Cucumis sativus]	_	_	_	_
Cla009222	388.91	159.65	1.28	0.00187	0.0233	up	PREDICTED: galactinol synthase 2 [Cucumis melo]	RecName: Full=Galactinol synthase 2; Short=GolS-2; Short=SlGolS2 [Solanum lycopersicum]	SubName: Full=Putative uncharacterized protein;	[G]	GOLS
Cla007021	193.45	584.55	-1.59	0.00187	0.0233	down	hypothetical protein M569_05970 [Genlisea aurea]	RecName: Full=60S ribosomal protein L38 [Arabidopsis thaliana]	hypothetical protein	[J]	RP-L38e, RPL38
Cla003995	388.98	156.43	1.31	0.00187	0.0233	up	PREDICTED: ribulose bisphosphate carboxylase/oxygenase activase 2, chloroplastic-like [Cucumis melo]	RecName: Full=Ribulose bisphosphate carboxylase/oxygenase activase, chloroplastic; Short=RA; Short=RuBisCO activase; Flags: Precursor	SubName: Full=Chromosome chr8 scaffold_23, whole genome shotgun sequence;	[O]	_
Cla011231	174.22	372.08	-1.09	0.00187	0.0233	down	PREDICTED: uncharacterized protein LOC101205555 [Cucumis sativus]	_	SubName: Full=Chromosome chr19 scaffold_4, whole genome shotgun sequence;	_	ATPeFG, ATP5L, ATP20
Cla014400	183.05	85.26	1.1	0.00188	0.0233	up	PREDICTED: U-box domain-containing protein 4-like [Cucumis sativus]	RecName: Full=U-box domain-containing protein 4; AltName: Full=Plant U-box protein 4 [Arabidopsis thaliana]	binding; binding; FUNCTIONS IN: binding; INVOLVED IN: biological_process unknown; EXPRESSED [...]	[S]	_
Cla009932	23.35	9.56	1.28	0.00188	0.0233	up	PREDICTED: aspartic proteinase nepenthesin-1-like [Cucumis sativus]	RecName: Full=Aspartic proteinase nepenthesin-1; AltName: Full=Nepenthesin-I; Flags: Precursor [Nepenthes gracilis]	SubName: Full=Putative uncharacterized protein;	[O]	_
Cla021170	5.35	1.06	2.23	0.00188	0.0234	up	PREDICTED: probable WRKY transcription factor 46 [Cucumis melo]	RecName: Full=Probable WRKY transcription factor 41; AltName: Full=WRKY DNA-binding protein 41 [Arabidopsis thaliana]	_	_	_
Cla019458	7.44	18.84	-1.33	0.00189	0.0234	down	PREDICTED: telomerase Cajal body protein 1 isoform X1 [Cucumis melo]	RecName: Full=Telomerase Cajal body protein 1; AltName: Full=Guanine nucleotide-binding protein beta 5; AltName: Full=WD repeat-containing protein 79; AltName: Ful	SubName: Full=Putative uncharacterized protein;	[R]	_
Cla018436	693.99	1558.44	-1.17	0.0019	0.0235	down	PREDICTED: uncharacterized protein LOC103504239 [Cucumis melo]	_	SubName: Full=Putative uncharacterized protein;	_	_
Cla002152	190.91	658.98	-1.79	0.0019	0.0235	down	PREDICTED: uncharacterized protein LOC103499290 isoform X2 [Cucumis melo]	_	SubName: Full=Chromosome chr18 scaffold_1, whole genome shotgun sequence;	_	_
Cla004969	22.05	7.3	1.58	0.0019	0.0235	up	PREDICTED: HEAT repeat-containing protein 6 isoform X1 [Cucumis melo]	_	SubName: Full=Chromosome chr2 scaffold_105, whole genome shotgun sequence;	_	_
Cla017607	37.56	16.98	1.14	0.00191	0.0236	up	PREDICTED: uncharacterized protein LOC103486697 [Cucumis melo]	_	hypothetical protein	_	_
Cla003860	282.33	616.61	-1.13	0.00191	0.0237	down	PREDICTED: uncharacterized protein LOC101228524 [Cucumis sativus]	_	hypothetical protein	[S]	MINOS1, MOS1
Cla014563	59.76	120.07	-1.01	0.00192	0.0237	down	PREDICTED: D-2-hydroxyglutarate dehydrogenase, mitochondrial isoform X1 [Cucumis melo]	RecName: Full=D-2-hydroxyglutarate dehydrogenase, mitochondrial; Short=AtD-2HGDH; Flags: Precursor [Arabidopsis thaliana]	SubName: Full=Chromosome chr4 scaffold_83, whole genome shotgun sequence;	[C]	AtD-2HGDH
Cla019591	110.59	43.25	1.35	0.00192	0.0237	up	PREDICTED: CAS1 domain-containing protein 1 [Cucumis melo]	_	SubName: Full=Putative uncharacterized protein;	[S]	_
Cla011310	158.97	366.88	-1.21	0.00192	0.0237	down	PREDICTED: probable histone H2AXb-like [Cucumis sativus]	RecName: Full=Probable histone H2AXb; AltName: Full=HTA3 [Arabidopsis thaliana]	histone 2	[B]	H2A
Cla017375	5.9	21.81	-1.87	0.00194	0.0239	down	PREDICTED: uncharacterized protein LOC101212915 [Cucumis sativus]	_	SubName: Full=Chromosome chr7 scaffold_42, whole genome shotgun sequence;	[S]	_
Cla007844	65.64	25.68	1.35	0.00195	0.024	up	PREDICTED: uncharacterized LOC101210380 [Cucumis sativus]	_	_	_	_
Cla003774	131.04	43.72	1.58	0.00195	0.024	up	PREDICTED: ATP synthase delta chain, chloroplastic [Cucumis melo]	RecName: Full=ATP synthase delta chain, chloroplastic; AltName: Full=F-ATPase delta chain; Flags: Precursor	hypothetical protein	[C]	ATPF1D, atpH
Cla022723	74.47	25.61	1.54	0.00195	0.024	up	PREDICTED: photosystem II core complex proteins psbY, chloroplastic-like [Cucumis sativus]	RecName: Full=Photosystem II core complex proteins psbY, chloroplastic; AltName: Full=L-arginine-metabolizing enzyme; Short=L-AME; Contains: RecName: Full=Photosyste	photosystem II core complex proteins psbY	_	psbY
Cla018810	1.67	7.98	-2.19	0.00196	0.024	down	PREDICTED: F-box protein PP2-B10-like [Cucumis melo]	RecName: Full=F-box protein PP2-B10; AltName: Full=Protein PHLOEM PROTEIN 2-LIKE B10; Short=AtPP2-B10 [Arabidopsis thaliana]	_	_	_
Cla002696	252.92	114.67	1.14	0.00198	0.0242	up	PREDICTED: U-box domain-containing protein 9 [Cucumis melo]	RecName: Full=U-box domain-containing protein 9; AltName: Full=Plant U-box protein 9 [Arabidopsis thaliana]	hypothetical protein	[S]	_
Cla014375	265.8	557.16	-1.07	0.00199	0.0243	down	PREDICTED: calcineurin B-like protein 3 [Cucumis melo]	RecName: Full=Calcineurin B-like protein 3 [Oryza sativa Japonica Group]	SubName: Full=Calcineurin B-like protein 3;	[T]	PPP3R, CNB
Cla008675	176.24	382.65	-1.12	0.00199	0.0244	down	PREDICTED: histone deacetylase HDT1-like [Cucumis melo]	RecName: Full=Histone deacetylase HDT2; AltName: Full=Histone deacetylase 2b; Short=HD2b; AltName: Full=Zm-HD2b [Zea mays]	SubName: Full=Chromosome chr8 scaffold_23, whole genome shotgun sequence;	_	NPM1
Cla020644	385.25	172.75	1.16	0.00199	0.0244	up	PREDICTED: uncharacterized protein LOC101216881 [Cucumis sativus]	_	hypothetical protein	_	_
Cla008417	1.3	0.04	3.27	0.002	0.0244	up	PREDICTED: protein trichome birefringence-like 14 isoform X2 [Cucumis melo]	RecName: Full=Protein trichome birefringence-like 14 [Arabidopsis thaliana]	SubName: Full=Putative uncharacterized protein;	_	_
Cla010174	284.19	645.98	-1.18	0.00201	0.0245	down	PREDICTED: 40S ribosomal protein S9-2-like [Cucumis sativus]	RecName: Full=40S ribosomal protein S9-2 [Arabidopsis thaliana]	SubName: Full=Chromosome chr14 scaffold_21, whole genome shotgun sequence (Chromosome chr17 [...]	[J]	RP-S9e, RPS9
Cla004848	60.09	132.49	-1.14	0.00201	0.0245	down	PREDICTED: uncharacterized protein At4g01150, chloroplastic-like [Cucumis sativus]	RecName: Full=Protein CURVATURE THYLAKOID 1D, chloroplastic; Flags: Precursor [Arabidopsis thaliana]	SubName: Full=Chromosome undetermined scaffold_310, whole genome shotgun sequence;	_	_
Cla014737	24.97	52.5	-1.07	0.00201	0.0245	down	PREDICTED: elongation factor Tu, mitochondrial [Cucumis melo]	RecName: Full=Elongation factor Tu, mitochondrial; Flags: Precursor [Arabidopsis thaliana]	hypothetical protein; This protein promotes the GTP-dependent binding of aminoacyl-tRNA to t [...]	[J]	tuf, TUFM
Cla006906	78.2	32.03	1.29	0.00202	0.0246	up	PREDICTED: LOW QUALITY PROTEIN: NAC transcription factor 29-like [Cucumis melo]	RecName: Full=Putative NAC domain-containing protein 94; Short=ANAC094	_	_	_
Cla004729	228.45	471.32	-1.04	0.00203	0.0246	down	PREDICTED: elongation factor 1-alpha-like [Cucumis sativus]	RecName: Full=Elongation factor 1-alpha; Short=EF-1-alpha	RecName: Full=Elongation factor 1-alpha;; This protein promotes the GTP-dependent binding of [...]	[J]	EEF1A
Cla016898	1.61	0.22	2.42	0.00206	0.025	up	PREDICTED: helicase SEN1-like [Cucumis melo]	RecName: Full=Probable helicase MAGATAMA 3; AltName: Full=SEN1-like protein [Arabidopsis thaliana]	SubName: Full=Chromosome chr1 scaffold_22, whole genome shotgun sequence; Flags: Fragment;	[L]	SETX, ALS4
Cla000541	467.54	1002.36	-1.1	0.00206	0.0251	down	hypothetical protein CICLE_v10029532mg [Citrus clementina]	RecName: Full=40S ribosomal protein S23; AltName: Full=S12 [Fragaria x ananassa]	SubName: Full=Putative uncharacterized protein;	[J]	RP-S23e, RPS23
Cla000198	38.69	12.66	1.6	0.00206	0.0251	up	homeobox-leucine zipper protein HAT22-like [Malus domestica]	RecName: Full=Homeobox-leucine zipper protein HAT22; AltName: Full=Homeodomain-leucine zipper protein HAT22; Short=HD-ZIP protein 22 [Arabidopsis thaliana]	hypothetical protein	[K]	HD-ZIP
Cla019268	17.81	7.97	1.15	0.00207	0.0251	up	PREDICTED: uncharacterized protein LOC103502342 isoform X2 [Cucumis melo]	RecName: Full=Ribonuclease J; Short=RNase J [Mycobacterium smegmatis str. MC2 155]	SubName: Full=Chromosome chr17 scaffold_16, whole genome shotgun sequence;	[R]	_
Cla004782	40.34	17.55	1.2	0.00207	0.0251	up	PREDICTED: callose synthase 3 [Cucumis melo]	RecName: Full=Callose synthase 3; AltName: Full=1,3-beta-glucan synthase; AltName: Full=Protein GLUCAN SYNTHASE-LIKE 12 [Arabidopsis thaliana]	SubName: Full=Chromosome chr6 scaffold_3, whole genome shotgun sequence;	[M]	CALS
Cla022032	101.16	217.08	-1.1	0.00208	0.0251	down	PREDICTED: peptidyl-prolyl cis-trans isomerase E [Cucumis melo]	RecName: Full=Peptidyl-prolyl cis-trans isomerase E; Short=PPIase E; AltName: Full=Cyclophilin E; AltName: Full=Cyclophilin-33; AltName: Full=Rotamase E [Homo sapie	hypothetical protein	[R]	PPIE
Cla015881	2052.83	14976.2	-2.87	0.00208	0.0251	down	ATP synthase subunit alpha [Medicago truncatula]	_	hypothetical protein	_	ATPeF1A, ATP5A1, ATP1
Cla010076	14.26	2.84	2.29	0.00209	0.0253	up	PREDICTED: probable polygalacturonase At1g80170 [Cucumis melo]	RecName: Full=Probable polygalacturonase At1g80170; Short=PG; AltName: Full=Pectinase At1g80170; Flags: Precursor [Arabidopsis thaliana]	hypothetical protein	[M]	E3.2.1.67
Cla018105	128.73	373.92	-1.54	0.0021	0.0253	down	vacuolar cation/proton exchanger 1-like [Cucumis sativus]	RecName: Full=Vacuolar cation/proton exchanger 3; AltName: Full=Ca(2+)/H(+) antiporter CAX3; AltName: Full=Ca(2+)/H(+) exchanger 3; AltName: Full=Protein CATION EXC	SubName: Full=Chromosome chr8 scaffold_23, whole genome shotgun sequence;	[P]	chaA, CAX
Cla022950	610.17	291.59	1.06	0.0021	0.0253	up	PREDICTED: cysteine synthase [Cucumis melo]	RecName: Full=Cysteine synthase, chloroplastic/chromoplastic; AltName: Full=CSase B; Short=CS-B; AltName: Full=O-acetylserine (thiol)-lyase; AltName: Full=O-acetyl	hypothetical protein	[E]	cysK
Cla014591	310.78	648.2	-1.06	0.00211	0.0254	down	PREDICTED: peptidyl-prolyl cis-trans isomerase Pin1 [Cucumis melo]	RecName: Full=Peptidyl-prolyl cis-trans isomerase Pin1; Short=PPIase Pin1; AltName: Full=MdPin1; AltName: Full=Rotamase Pin1	hypothetical protein	[O]	PIN1
Cla008109	13.84	4.45	1.62	0.00211	0.0254	up	PREDICTED: E3 ubiquitin-protein ligase listerin-like, partial [Cucumis sativus]	RecName: Full=E3 ubiquitin-protein ligase listerin [Arabidopsis thaliana]	_	_	_
Cla000688	70.67	17.18	2.03	0.00212	0.0255	up	PREDICTED: calmodulin-binding transcription activator 4-like [Cucumis sativus]	RecName: Full=Calmodulin-binding transcription activator 4; AltName: Full=Ethylene-induced calmodulin-binding protein 4; Short=AtFIN21; Short=EICBP4; AltName: Full	SubName: Full=Chromosome chr1 scaffold_136, whole genome shotgun sequence;	[K]	_
Cla000792	6.96	17.31	-1.3	0.00212	0.0255	down	PREDICTED: uncharacterized protein LOC103493873 isoform X1 [Cucumis melo]	RecName: Full=Dual-specificity RNA methyltransferase RlmN; AltName: Full=23S rRNA (adenine(2503)-C(2))-methyltransferase; AltName: Full=23S rRNA m2A2503 methyltran	hypothetical protein	[J]	rlmN
Cla011201	16.28	7.58	1.09	0.00212	0.0255	up	PREDICTED: chloroplastic group IIA intron splicing facilitator CRS1, chloroplastic [Cucumis melo]	RecName: Full=Chloroplastic group IIA intron splicing facilitator CRS1, chloroplastic; AltName: Full=Chloroplastic RNA splicing factor 1; AltName: Full=Protein CHLO	SubName: Full=Chromosome chr11 scaffold_13, whole genome shotgun sequence;	[L]	_
Cla015856	9.39	46.18	-2.29	0.00212	0.0255	down	PREDICTED: auxin-induced protein 15A-like [Cucumis melo]	_	_	_	SAUR
Cla013767	8186.44	18357.2	-1.17	0.00213	0.0256	down	ubiquitin family protein [Arabidopsis lyrata subsp. lyrata]	RecName: Full=Ubiquitin-like protein 5 [Arabidopsis thaliana]	annotation not avaliable	[O]	UBL5, HUB1
Cla003261	9.99	30.02	-1.58	0.00214	0.0256	down	PREDICTED: protein sym-1 [Cucumis melo]	_	peroxisomal membrane 22 kDa family protein; peroxisomal membrane 22 kDa family protein; FUNC [...]	[S]	MPV17
Cla009124	84.9	30.63	1.47	0.00214	0.0256	up	PREDICTED: sucrose synthase 5 [Cucumis melo]	RecName: Full=Sucrose synthase 5; Short=AtSUS5; AltName: Full=Sucrose-UDP glucosyltransferase 5 [Arabidopsis thaliana]	SubName: Full=Chromosome undetermined scaffold_30, whole genome shotgun sequence;	[M]	E2.4.1.13
Cla014544	17.03	6.7	1.33	0.00215	0.0257	up	PREDICTED: aldehyde dehydrogenase family 3 member F1 [Cucumis melo]	RecName: Full=Aldehyde dehydrogenase family 3 member F1 [Arabidopsis thaliana]	SubName: Full=Chromosome chr4 scaffold_83, whole genome shotgun sequence;	[C]	E1.2.1.3
Cla012553	266.45	84.47	1.66	0.00217	0.0259	up	PREDICTED: alanine aminotransferase 2-like isoform X1 [Cucumis melo]	RecName: Full=Alanine aminotransferase 2, mitochondrial; Short=AtAlaAT2; Short=AtAlaATm; AltName: Full=Alanine-2-oxoglutarate aminotransferase 3; Flags: Precursor	SubName: Full=Putative uncharacterized protein;	[E]	GPT, ALT
Cla021734	39.74	104.59	-1.39	0.00218	0.026	down	PREDICTED: CAP-Gly domain-containing linker protein 1 isoform X2 [Cucumis melo]	_	hypothetical protein	[U]	_
Cla018658	25.17	10.19	1.3	0.00218	0.026	up	PREDICTED: uncharacterized protein LOC103496406 isoform X1 [Cucumis melo]	RecName: Full=Putative dual specificity tyrosine-phosphorylation-regulated kinase 3 homolog [Drosophila melanogaster]	hypothetical protein	[T]	_
Cla005337	1.02	6.46	-2.55	0.00218	0.026	down	PREDICTED: glucan endo-1,3-beta-glucosidase 13 [Cucumis melo]	RecName: Full=Glucan endo-1,3-beta-glucosidase 13; AltName: Full=(1-)3)-beta-glucan endohydrolase 13; Short=(1-)3)-beta-glucanase 13; AltName: Full=Beta-1,3-endogl	catalytic/ cation binding / hydrolase, hydrolyzing O-glycosyl compounds; catalytic/ cation b [...]	_	_
Cla000822	2.03	57.84	-4.77	0.00218	0.026	down	_	_	_	_	_
Cla015855	3.95	16.49	-2.04	0.00218	0.026	down	PREDICTED: putative HVA22-like protein g [Cucumis melo]	RecName: Full=HVA22-like protein i; Short=AtHVA22i [Arabidopsis thaliana]	SubName: Full=Chromosome chr18 scaffold_1, whole genome shotgun sequence;	[U]	REEP1_2_3_4
Cla017121	9.73	2.02	2.21	0.00219	0.026	up	Anaphase-promoting complex subunit 10 isoform 3 [Theobroma cacao]	RecName: Full=Anaphase-promoting complex subunit 10; Short=APC10; AltName: Full=Cyclosome subunit 10 [Arabidopsis thaliana]	_	_	APC10, DOC1
Cla010077	1.83	0.26	2.43	0.00219	0.026	up	PREDICTED: polygalacturonase At1g48100-like [Cucumis melo]	RecName: Full=Polygalacturonase At1g48100; Short=PG; AltName: Full=Pectinase At1g48100; Flags: Precursor [Arabidopsis thaliana]	SubName: Full=Chromosome chr1 scaffold_135, whole genome shotgun sequence;	[M]	_
Cla013438	1.59	6.4	-1.94	0.00221	0.0262	down	PREDICTED: uncharacterized protein LOC101226717 [Cucumis sativus]	RecName: Full=Probable GMP synthase [glutamine-hydrolyzing]	hypothetical protein	[L]	tag
Cla020854	450.14	953.17	-1.08	0.00221	0.0263	down	HSP17.4 [Citrullus lanatus]	RecName: Full=17.9 kDa class II heat shock protein [Glycine max]	SubName: Full=Putative uncharacterized protein (Chromosome chr4 scaffold_6, whole genome sho [...]	[O]	HSP20
Cla014226	21.12	44.1	-1.06	0.00222	0.0263	down	PREDICTED: uncharacterized protein LOC103485065 [Cucumis melo]	_	_	_	_
Cla013286	1707.13	3544.82	-1.05	0.00222	0.0263	down	PREDICTED: probable histone H2B.1-like [Cucumis sativus]	RecName: Full=Histone H2B	histone 2; Core component of nucleosome. Nucleosomes wrap and compact DNA into chromatin, li [...]	[B]	H2B
Cla021332	6.27	2.05	1.56	0.00222	0.0263	up	PREDICTED: uncharacterized protein LOC103483377 isoform X1 [Cucumis melo]	_	_	_	_
Cla000385	6.18	18.59	-1.57	0.00224	0.0265	down	PREDICTED: uncharacterized protein LOC103489189 isoform X3 [Cucumis melo]	_	SubName: Full=Chromosome chr1 scaffold_5, whole genome shotgun sequence;	[S]	_
Cla017829	373.39	180.62	1.05	0.00224	0.0265	up	PREDICTED: peroxidase 21-like [Cucumis sativus]	RecName: Full=Peroxidase 21; Short=Atperox P21; AltName: Full=ATP2a/ATP2b; AltName: Full=PRXR5; Flags: Precursor [Arabidopsis thaliana]	hypothetical protein	_	E1.11.1.7
Cla008888	4.18	12.53	-1.56	0.00224	0.0265	down	PREDICTED: methionine gamma-lyase-like [Cucumis melo]	RecName: Full=Methionine gamma-lyase; Short=AtMGL; AltName: Full=L-methioninase [Arabidopsis thaliana]	SubName: Full=Putative uncharacterized protein;	[E]	E4.4.1.11
Cla012734	49.07	99.93	-1.02	0.00225	0.0265	down	PREDICTED: 3-isopropylmalate dehydrogenase, chloroplastic-like [Cucumis melo]	RecName: Full=3-isopropylmalate dehydrogenase, chloroplastic; Short=3-IPM-DH; Short=IMDH; AltName: Full=Beta-IPM dehydrogenase; Flags: Precursor	annotation not avaliable	[E]	leuB
Cla011306	4.76	1.57	1.54	0.00226	0.0267	up	PREDICTED: uncharacterized protein LOC103492216 [Cucumis melo]	RecName: Full=DnAJ-like protein slr0093 [Synechocystis sp. PCC 6803 substr. Kazusa]	_	_	_
Cla002243	117.08	52.26	1.16	0.00227	0.0268	up	PREDICTED: probable WRKY transcription factor 69 isoform X1 [Cucumis melo]	RecName: Full=Probable WRKY transcription factor 69; AltName: Full=WRKY DNA-binding protein 69 [Arabidopsis thaliana]	SubName: Full=Chromosome chr12 scaffold_18, whole genome shotgun sequence;	[S]	_
Cla003670	0.14	4.35	-4.22	0.00229	0.0269	down	_	_	_	_	_
Cla023024	180.07	80.4	1.16	0.00229	0.027	up	PREDICTED: uncharacterized protein LOC101210580 [Cucumis sativus]	_	hypothetical protein	_	_
Cla019172	234.24	105.32	1.15	0.00231	0.0271	up	PREDICTED: nucleobase-ascorbate transporter 6 [Cucumis melo]	RecName: Full=Nucleobase-ascorbate transporter 6; Short=AtNAT6 [Arabidopsis thaliana]	permease, putative; permease, putative; FUNCTIONS IN: transmembrane transporter activity; IN [...]	[P]	SLC23A1_2, SVCT1_2
Cla013236	13.06	4.92	1.39	0.00231	0.0271	up	PREDICTED: mannose-6-phosphate isomerase 1-like [Cucumis sativus]	RecName: Full=Mannose-6-phosphate isomerase 1; AltName: Full=Phosphohexomutase 1; AltName: Full=Phosphomannose isomerase 1; Short=PMI1; AltName: Full=Protein MATERN	mannose-6-phosphate isomerase (EC:5.3.1.8)	[G]	manA, MPI
Cla014676	72.24	29.92	1.27	0.00233	0.0272	up	PREDICTED: glutathione S-transferase PARB-like [Cucumis melo]	RecName: Full=Glutathione S-transferase PARB; AltName: Full=GST class-phi	SubName: Full=Chromosome chr7 scaffold_42, whole genome shotgun sequence;	[O]	GST, gst
Cla003627	2.39	0.62	1.8	0.00233	0.0272	up	PREDICTED: U-box domain-containing protein 35-like isoform X2 [Cucumis melo]	RecName: Full=U-box domain-containing protein 35; AltName: Full=Plant U-box protein 35; Includes: RecName: Full=E3 ubiquitin ligase; Includes: RecName: Full=Serin	SubName: Full=Chromosome undetermined scaffold_52, whole genome shotgun sequence;	[T]	_
Cla012356	16.54	6.48	1.34	0.00234	0.0274	up	PREDICTED: lecithin-cholesterol acyltransferase-like 1-like [Cucumis sativus]	RecName: Full=Lecithin-cholesterol acyltransferase-like 1 [Arabidopsis thaliana]	SubName: Full=Chromosome chr18 scaffold_1, whole genome shotgun sequence;	[I]	LYPLA3
Cla003959	14.05	5	1.47	0.00235	0.0274	up	PREDICTED: dynamin-related protein 1C [Cucumis melo]	RecName: Full=Dynamin-related protein 1C; AltName: Full=Dynamin-like protein 5; AltName: Full=Dynamin-like protein C; AltName: Full=Dynamin-like protein DLP1 [Arab	hypothetical protein	[U]	_
Cla000216	80.49	38.95	1.05	0.00235	0.0274	up	PREDICTED: uncharacterized protein LOC101212308 [Cucumis sativus]	_	hypothetical protein	_	_
Cla016805	6.37	1.23	2.28	0.00236	0.0275	up	PREDICTED: uncharacterized protein LOC103498220 [Cucumis melo]	_	SubName: Full=Chromosome chr11 scaffold_13, whole genome shotgun sequence;	_	_
Cla019654	12.16	30.36	-1.31	0.00236	0.0275	down	PREDICTED: 60S ribosomal protein L11-1 [Cucumis melo]	RecName: Full=60S ribosomal protein L11-2; AltName: Full=L16 [Arabidopsis thaliana]	RPL16A; structural constituent of ribosome; encodes a cytosolic ribosomal protein L16, which [...]	[J]	RP-L11e, RPL11
Cla009893	24.67	11.17	1.14	0.00236	0.0275	up	PREDICTED: pentatricopeptide repeat-containing protein At4g20090-like [Cucumis sativus]	RecName: Full=Pentatricopeptide repeat-containing protein At4g20090; AltName: Full=Protein EMBRYO DEFECTIVE 1025 [Arabidopsis thaliana]	SubName: Full=Chromosome chr1 scaffold_5, whole genome shotgun sequence;	[R]	_
Cla011886	28.23	8.42	1.73	0.00236	0.0275	up	PREDICTED: UPF0400 protein C337.03 isoform X1 [Cucumis melo]	RecName: Full=Regulation of nuclear pre-mRNA domain-containing protein 1B; AltName: Full=Cell cycle-related and expression-elevated protein in tumor [Mus musculus]	SubName: Full=Chromosome chr17 scaffold_16, whole genome shotgun sequence;	[A]	RTT103
Cla007536	60.44	21.12	1.51	0.00237	0.0275	up	PREDICTED: calmodulin-like protein 8-like [Cucumis sativus]	RecName: Full=Calmodulin-like protein 8; Short=AtCaM-8 [Arabidopsis thaliana]	SubName: Full=Putative uncharacterized protein (Chromosome chr5 scaffold_2, whole genome sho [...]	[T]	CML
Cla010575	2007.7	4333.75	-1.11	0.00238	0.0277	down	hypothetical protein PRUPE_ppa013350mg [Prunus persica]	RecName: Full=60S ribosomal protein L37a	SubName: Full=Putative uncharacterized protein;	[J]	RP-L37Ae, RPL37A
Cla017681	7.21	59.26	-3.02	0.00239	0.0277	down	PREDICTED: uncharacterized protein LOC103486621 [Cucumis melo]	_	_	_	_
Cla015924	271.05	559.39	-1.05	0.00239	0.0277	down	PREDICTED: NADH dehydrogenase [ubiquinone]	RecName: Full=NADH dehydrogenase [ubiquinone]	hypothetical protein	[C]	NDUFS8
Cla004706	1099.97	2493.05	-1.18	0.00239	0.0277	down	PREDICTED: 60S ribosomal protein L35-like [Cucumis sativus]	RecName: Full=60S ribosomal protein L35	SubName: Full=Putative uncharacterized protein;	[J]	RP-L35e, RPL35
Cla019134	105.59	39.28	1.42	0.00241	0.0278	up	PREDICTED: protein NRT1/ PTR FAMILY 2.11-like [Cucumis melo]	RecName: Full=Protein NRT1/ PTR FAMILY 2.11; Short=AtNPF2.11; AltName: Full=Nitrate transporter 1.10; AltName: Full=Protein GLUCOSINOLATE TRANSPORTER-2 [Arabidopsi	hypothetical protein	[E]	SLC15A3_4, PHT
Cla007614	627.43	1309.04	-1.06	0.00243	0.0281	down	PREDICTED: eukaryotic translation initiation factor 4E-2-like [Cucumis sativus]	RecName: Full=Eukaryotic translation initiation factor isoform 4E-2; Short=eIF(iso)-4E-2; Short=eIF(iso)4E-2; AltName: Full=eIF-(iso)4F 25 kDa subunit; AltName: Full	SubName: Full=Chromosome chr5 scaffold_2, whole genome shotgun sequence;	[J]	EIF4E
Cla007616	1366.16	3053.57	-1.16	0.00243	0.0281	down	PREDICTED: 60S ribosomal protein L23-like [Fragaria vesca subsp. vesca]	RecName: Full=60S ribosomal protein L23; AltName: Full=Protein EMBRYO DEFECTIVE 2171 [Arabidopsis thaliana]	SubName: Full=Putative uncharacterized protein;	[J]	RP-L23e, RPL23
Cla010955	42.22	18.45	1.19	0.00243	0.0281	up	PREDICTED: galactinol synthase 2-like [Cucumis sativus]	RecName: Full=Galactinol synthase 2; Short=GolS-2; Short=SlGolS2 [Solanum lycopersicum]	galactinol synthase (EC:2.4.1.123)	[M]	GOLS
Cla008844	310.45	672.51	-1.11	0.00243	0.0281	down	PREDICTED: 26S proteasome non-ATPase regulatory subunit 13 homolog A [Cucumis melo]	RecName: Full=26S proteasome non-ATPase regulatory subunit 13 homolog B; AltName: Full=26S proteasome regulatory subunit RPN9b; Short=AtRNP9b; AltName: Full=26S pr	_	_	PSMD13, RPN9
Cla022154	38.06	18.05	1.07	0.00244	0.0281	up	PREDICTED: argininosuccinate lyase-like [Cucumis sativus]	RecName: Full=Argininosuccinate lyase, chloroplastic; AltName: Full=Arginosuccinase; Flags: Precursor [Arabidopsis thaliana]	SubName: Full=Chromosome chr18 scaffold_1, whole genome shotgun sequence;	[E]	argH, ASL
Cla013587	35.99	98.9	-1.46	0.00244	0.0281	down	PREDICTED: formimidoyltransferase-cyclodeaminase-like [Cucumis sativus]	_	hypothetical protein	[S]	_
Cla008550	16.64	62.98	-1.91	0.00245	0.0282	down	PREDICTED: uncharacterized protein LOC103491508 [Cucumis melo]	_	SubName: Full=Chromosome chr6 scaffold_3, whole genome shotgun sequence;	_	_
Cla001727	21.85	10.48	1.05	0.00245	0.0282	up	PREDICTED: mechanosensitive ion channel protein 6-like [Cucumis melo]	RecName: Full=Mechanosensitive ion channel protein 4; AltName: Full=Mechanosensitive channel of small conductance-like 4; AltName: Full=MscS-Like protein 4 [Arabido	hypothetical protein	[M]	_
Cla010127	55.87	20.38	1.45	0.00245	0.0282	up	PREDICTED: paired amphipathic helix protein Sin3-like 4 isoform X1 [Cucumis melo]	RecName: Full=Paired amphipathic helix protein Sin3-like 4 [Arabidopsis thaliana]	transcriptional repressor, putative, expressed	[B]	SIN3A
Cla017386	1.24	0.24	1.97	0.00246	0.0282	up	PREDICTED: kinesin-4 isoform X2 [Cucumis melo]	RecName: Full=Kinesin-4; AltName: Full=Kinesin-like protein D [Arabidopsis thaliana]	hypothetical protein	[Z]	KIFC2_3
Cla010950	39.09	15.8	1.3	0.00246	0.0282	up	PREDICTED: mediator of RNA polymerase II transcription subunit 8-like [Cucumis sativus]	RecName: Full=Mediator of RNA polymerase II transcription subunit 8; AltName: Full=Protein SETH 10 [Arabidopsis thaliana]	_	_	_
Cla002194	167.58	72.9	1.2	0.00246	0.0282	up	PREDICTED: adagio protein 3 isoform X1 [Cucumis melo]	RecName: Full=Putative adagio-like protein 2 [Oryza sativa Japonica Group]	hypothetical protein	[T]	FKF1
Cla010314	102.22	50.01	1.03	0.00246	0.0282	up	PREDICTED: SPX domain-containing protein 4 [Cucumis melo]	RecName: Full=SPX domain-containing protein 4; AltName: Full=Protein SPX DOMAIN GENE 4; Short=AtSPX4 [Arabidopsis thaliana]	SubName: Full=Chromosome chr14 scaffold_21, whole genome shotgun sequence;	[P]	_
Cla009257	3667.32	10373.8	-1.5	0.00246	0.0282	down	PREDICTED: 60S ribosomal protein L29-1-like [Cucumis melo]	RecName: Full=60S ribosomal protein L29-2 [Arabidopsis thaliana]	SubName: Full=Putative uncharacterized protein (Chromosome chr5 scaffold_64, whole genome sh [...]	[J]	RP-L29e, RPL29
Cla021301	32.62	10.55	1.62	0.00247	0.0282	up	PREDICTED: brefeldin A-inhibited guanine nucleotide-exchange protein 2-like [Cucumis melo]	RecName: Full=Brefeldin A-inhibited guanine nucleotide-exchange protein 2; Short=BIG2; AltName: Full=ARF guanine-nucleotide exchange factor BIG2 [Arabidopsis thalia	hypothetical protein	[R]	ARFGEF, BIG
Cla008375	272.49	126.87	1.1	0.00247	0.0282	up	PREDICTED: GEM-like protein 4 isoform X1 [Cucumis melo]	RecName: Full=GEM-like protein 4 [Arabidopsis thaliana]	SubName: Full=Chromosome undetermined scaffold_174, whole genome shotgun sequence;	_	_
Cla000633	484.83	219.4	1.14	0.00247	0.0282	up	PREDICTED: acyl-coenzyme A oxidase 3, peroxisomal-like [Cucumis sativus]	RecName: Full=Acyl-coenzyme A oxidase 3, peroxisomal; Short=AOX 3; Short=Acyl-CoA oxidase 3; AltName: Full=Medium-chain acyl-CoA oxidase; Short=AtCX3; Flags: Prec	SubName: Full=Chromosome chr12 scaffold_18, whole genome shotgun sequence;	[I]	E1.3.3.6, ACOX1, ACOX3
Cla021949	1518.69	3399.69	-1.16	0.00248	0.0283	down	PREDICTED: dehydrin COR47-like isoform 1 [Cucumis sativus]	RecName: Full=Dehydrin ERD14 [Arabidopsis thaliana]	_	_	_
Cla009940	12.35	3.61	1.75	0.00249	0.0283	up	PREDICTED: F-box protein At3g54460 [Cucumis melo]	RecName: Full=F-box protein At3g54460 [Arabidopsis thaliana]	chromatin remodeling complex subunit	[L]	_
Cla015785	205.71	100.08	1.04	0.00249	0.0283	up	PREDICTED: signal recognition particle 43 kDa protein, chloroplastic isoform X1 [Cucumis melo]	RecName: Full=Signal recognition particle 43 kDa protein, chloroplastic; AltName: Full=Chromo protein SRP43; Short=CpSRP43; Flags: Precursor [Arabidopsis thaliana]	hypothetical protein	[R]	SRP43, CAO
Cla023187	90.78	41.69	1.12	0.00252	0.0286	up	PREDICTED: amino acid permease 3-like [Cucumis melo]	RecName: Full=Amino acid permease 3; AltName: Full=Amino acid transporter AAP3 [Arabidopsis thaliana]	SubName: Full=Putative uncharacterized protein (Chromosome chr18 scaffold_1, whole genome sh [...]	[E]	_
Cla008927	86.61	41.56	1.06	0.00252	0.0286	up	PREDICTED: bifunctional nuclease 2-like [Cucumis sativus]	RecName: Full=Bifunctional nuclease 2; Short=AtBBD2 [Arabidopsis thaliana]	hypothetical protein	[S]	K08999
Cla010830	177.82	443.29	-1.32	0.00252	0.0287	down	PREDICTED: vesicle transport protein GOT1B-like [Cucumis sativus]	RecName: Full=Vesicle transport protein GOT1A; AltName: Full=Golgi transport 1 homolog A [Mus musculus]	SubName: Full=Chromosome chr2 scaffold_11, whole genome shotgun sequence;	[U]	_
Cla015316	81.03	195.2	-1.27	0.00254	0.0288	down	PREDICTED: shikimate O-hydroxycinnamoyltransferase-like [Cucumis sativus]	RecName: Full=Shikimate O-hydroxycinnamoyltransferase; AltName: Full=Hydroxycinnamoyl transferase; AltName: Full=Hydroxycinnamoyl-Coenzyme A shikimate/quinate hydrox	SubName: Full=Quinate O-hydroxycinnamoyltransferase/shikimate O-hydroxycinnamoyltransferase;	_	E2.3.1.133, HCT
Cla016943	1780	3761.26	-1.08	0.00254	0.0288	down	PREDICTED: cytochrome c-like [Cucumis sativus]	RecName: Full=Cytochrome c	SubName: Full=Chromosome chr18 scaffold_24, whole genome shotgun sequence (Mitochondrial cyt [...]	[C]	CYC
Cla008766	4.03	0.73	2.31	0.00255	0.0288	up	PREDICTED: beta-amylase 3, chloroplastic [Cucumis melo]	RecName: Full=Beta-amylase 3, chloroplastic; AltName: Full=1,4-alpha-D-glucan maltohydrolase; AltName: Full=Beta-amylase 8; AltName: Full=Chloroplast beta-amylase;	SubName: Full=Putative uncharacterized protein;	[S]	E3.2.1.2
Cla003991	22.03	9.55	1.2	0.00255	0.0289	up	PREDICTED: pattern formation protein EMB30-like [Cucumis sativus]	RecName: Full=ARF guanine-nucleotide exchange factor GNOM; AltName: Full=Pattern formation protein EMB30; AltName: Full=Protein EMBRYO DEFECTIVE 30; AltName: Full=Pr	annotation not avaliable	[R]	GBF1
Cla016810	1	0.04	3.02	0.00256	0.0289	up	PREDICTED: uncharacterized protein LOC101211827 [Cucumis sativus]	RecName: Full=NAC domain-containing protein 8; Short=ANAC008 [Arabidopsis thaliana]	SubName: Full=Chromosome chr11 scaffold_13, whole genome shotgun sequence;	_	_
Cla009105	53.69	21.19	1.34	0.00257	0.029	up	PREDICTED: auxin response factor 8-like [Cucumis sativus]	RecName: Full=Auxin response factor 8; AltName: Full=Protein FRUIT WITHOUT FERTILIZATION [Arabidopsis thaliana]	_	_	_
Cla008566	30.59	15.06	1.02	0.00257	0.0291	up	PREDICTED: magnesium-chelatase subunit ChlD, chloroplastic [Cucumis melo]	RecName: Full=Magnesium-chelatase subunit ChlD, chloroplastic; Short=Mg-chelatase subunit D; AltName: Full=Mg-protoporphyrin IX chelatase subunit ChlD; Flags: Precur	SubName: Full=Chromosome chr6 scaffold_25, whole genome shotgun sequence;	[H]	chlD, bchD
Cla002265	201.89	91.72	1.14	0.00258	0.0291	up	PREDICTED: uncharacterized protein LOC101216632 [Cucumis sativus]	_	hypothetical protein	_	_
Cla013309	508.26	1048.29	-1.04	0.00258	0.0291	down	PREDICTED: triosephosphate isomerase, cytosolic-like [Cucumis melo]	RecName: Full=Triosephosphate isomerase, cytosolic; Short=TIM; Short=Triose-phosphate isomerase [Coptis japonica]	RecName: Full=Triosephosphate isomerase; EC=5.3.1.1;	[G]	TPI, tpiA
Cla022328	1.29	0.15	2.46	0.00258	0.0291	up	PREDICTED: G-type lectin S-receptor-like serine/threonine-protein kinase SD2-5 [Cucumis melo]	RecName: Full=G-type lectin S-receptor-like serine/threonine-protein kinase SD2-5; AltName: Full=S-domain-2 (SD2) receptor kinase 5; Short=SD2-5; Flags: Precursor [	hypothetical protein	[T]	_
Cla007658	7	1.18	2.47	0.00259	0.0291	up	PREDICTED: S-type anion channel SLAH1-like [Cucumis melo]	RecName: Full=S-type anion channel SLAH1; AltName: Full=SLAC1-homolog protein 1 [Arabidopsis thaliana]	SubName: Full=Chromosome chr12 scaffold_36, whole genome shotgun sequence;	[K]	_
Cla003217	363.59	736.75	-1.02	0.00259	0.0292	down	PREDICTED: ras-related protein RABB1b [Cucumis melo]	RecName: Full=Ras-related protein RABB1b; Short=AtRABB1b; AltName: Full=Ras-related protein GB2; Short=AtGB2; AltName: Full=Ras-related protein Rab2C; Short=AtRab2	SubName: Full=Putative uncharacterized protein;	[R]	RAB2A
Cla012045	12.45	3.68	1.73	0.0026	0.0292	up	PREDICTED: acid phosphatase 1-like [Cucumis sativus]	RecName: Full=Acid phosphatase 1; AltName: Full=Apase-1(1); Flags: Precursor	SubName: Full=Putative uncharacterized protein (Chromosome chr8 scaffold_68, whole genome sh [...]	_	_
Cla008743	380.83	898.95	-1.24	0.0026	0.0292	down	PREDICTED: classical arabinogalactan protein 5-like [Cucumis melo]	RecName: Full=Uncharacterized 29.3 kDa protein [Orgyia pseudotsugata multiple nucleopolyhedrovirus]	_	_	_
Cla012350	54112.2	116216	-1.1	0.0026	0.0292	down	PREDICTED: abscisic stress-ripening protein 1-like [Cucumis sativus]	RecName: Full=Abscisic stress-ripening protein 2 [Solanum lycopersicum]	Os02g0543000	_	_
Cla004335	1.7	10.84	-2.61	0.00261	0.0292	down	uncharacterized protein LOC101215145 [Cucumis sativus]	RecName: Full=Aquaporin PIP1-3; Short=AtPIP1;3; AltName: Full=Plasma membrane intrinsic protein 1c; Short=PIP1c; AltName: Full=Transmembrane protein B; Short=TMP-B	SubName: Full=Aquaporin PIP1;1 (Putative uncharacterized protein) (Chromosome chr13 scaffold [...]	[G]	PIP
Cla018242	3.08	0.16	3.62	0.00262	0.0293	up	PREDICTED: uncharacterized protein LOC103489885 [Cucumis melo]	_	SubName: Full=Putative uncharacterized protein;	[P]	_
Cla001055	22.43	69.16	-1.62	0.00262	0.0293	down	PREDICTED: recQ-mediated genome instability protein 2 isoform X2 [Cucumis melo]	_	SubName: Full=Putative uncharacterized protein;	[R]	RMI2
Cla015003	10.94	3.2	1.74	0.00262	0.0293	up	PREDICTED: probable WRKY transcription factor 53 [Cucumis melo]	RecName: Full=Probable WRKY transcription factor 53; AltName: Full=WRKY DNA-binding protein 53 [Arabidopsis thaliana]	_	_	_
Cla013782	518.7	1061.33	-1.03	0.00262	0.0293	down	PREDICTED: 40S ribosomal protein S18-like [Cucumis sativus]	RecName: Full=40S ribosomal protein S18 [Arabidopsis thaliana]	hypothetical protein	[J]	RP-S18e, RPS18
Cla011804	27.3	6.68	2.01	0.00263	0.0294	up	PREDICTED: uncharacterized protein LOC101206733 [Cucumis sativus]	_	SubName: Full=Putative uncharacterized protein;	_	_
Cla017778	128.11	57.73	1.15	0.00264	0.0295	up	PREDICTED: phosphatidylinositol 4-phosphate 5-kinase 9 [Cucumis melo]	RecName: Full=Phosphatidylinositol 4-phosphate 5-kinase 9; Short=AtPIP5K9; AltName: Full=1-phosphatidylinositol 4-phosphate kinase 9; AltName: Full=Diphosphoinosit	hypothetical protein	[T]	PIP5K
Cla014925	62.28	126.61	-1.02	0.00264	0.0295	down	PREDICTED: uncharacterized protein LOC101208586 [Cucumis sativus]	_	hypothetical protein	_	_
Cla010247	24.36	11.33	1.1	0.00265	0.0295	up	PREDICTED: probable GPI-anchored adhesin-like protein PGA55 isoform X3 [Cucumis melo]	RecName: Full=Bromodomain adjacent to zinc finger domain protein 1A; AltName: Full=ATP-dependent chromatin-remodeling protein; AltName: Full=ATP-utilizing chromat	_	_	_
Cla023014	220.62	99.9	1.14	0.00269	0.0299	up	PREDICTED: uncharacterized protein LOC103503704 [Cucumis melo]	_	hypothetical protein	[T]	_
Cla019077	9.63	25.94	-1.42	0.0027	0.03	down	PREDICTED: SNAP25 homologous protein SNAP33-like [Cucumis sativus]	RecName: Full=SNAP25 homologous protein SNAP33; Short=AtSNAP33; AltName: Full=Snap25a; AltName: Full=Synaptosomal-associated protein SNAP25-like 1; Short=SNAP-25-l	_	_	SNAP25
Cla007595	5.09	22.57	-2.13	0.00273	0.0304	down	_	_	_	_	_
Cla014705	6.57	19.4	-1.55	0.00277	0.0307	down	PREDICTED: probable indole-3-pyruvate monooxygenase YUCCA10 [Malus domestica]	RecName: Full=Probable indole-3-pyruvate monooxygenase YUCCA10; AltName: Full=Flavin-containing monooxygenase YUCCA10 [Arabidopsis thaliana]	flavine-containing monoxygenase	[Q]	YUCCA
Cla004058	531.59	260.76	1.03	0.00278	0.0309	up	PREDICTED: uncharacterized protein At3g27210-like [Cucumis sativus]	RecName: Full=Uncharacterized protein At3g27210 [Arabidopsis thaliana]	SubName: Full=Chromosome chr14 scaffold_21, whole genome shotgun sequence;	_	_
Cla007656	7.65	2.22	1.74	0.00281	0.0311	up	PREDICTED: probable WRKY transcription factor 31 [Cucumis melo]	RecName: Full=Probable WRKY transcription factor 31; AltName: Full=WRKY DNA-binding protein 31 [Arabidopsis thaliana]	_	_	_
Cla018575	15.89	6.26	1.33	0.00281	0.0311	up	PREDICTED: uncharacterized protein LOC103490979 [Cucumis melo]	_	_	_	_
Cla005222	1544.18	3292.11	-1.09	0.00281	0.0311	down	PREDICTED: REF/SRPP-like protein At3g05500 [Cucumis melo]	RecName: Full=REF/SRPP-like protein At3g05500 [Arabidopsis thaliana]	SubName: Full=Putative uncharacterized protein;	_	_
Cla021394	111.93	38.53	1.54	0.00282	0.0312	up	PREDICTED: uncharacterized protein LOC101209164 [Cucumis sativus]	_	_	_	_
Cla005591	26.83	11.33	1.24	0.00283	0.0312	up	PREDICTED: carbamoyl-phosphate synthase large chain-like [Cucumis sativus]	RecName: Full=Carbamoyl-phosphate synthase large chain, chloroplastic; AltName: Full=Carbamoyl-phosphate synthetase ammonia chain; AltName: Full=Protein VENOSA 6; F	CARB (CARBAMOYL PHOSPHATE SYNTHETASE B); ATP binding / carbamoyl-phosphate synthase/ catalyt [...]	[R]	carB, CPA2
Cla017981	7.92	19.44	-1.28	0.00283	0.0313	down	PREDICTED: probable LRR receptor-like serine/threonine-protein kinase At1g53430-like [Cucumis sativus]	RecName: Full=Probable LRR receptor-like serine/threonine-protein kinase At1g53430; Flags: Precursor [Arabidopsis thaliana]	SubName: Full=Chromosome chr8 scaffold_23, whole genome shotgun sequence;	[T]	IRAK4
Cla014046	2.83	0.33	2.76	0.00283	0.0313	up	PREDICTED: protein PHLOEM PROTEIN 2-LIKE A10-like [Cucumis melo]	RecName: Full=Protein PHLOEM PROTEIN 2-LIKE A10; Short=AtPP2-A10 [Arabidopsis thaliana]	_	_	_
Cla008751	448.69	974.53	-1.12	0.00283	0.0313	down	PREDICTED: protein transport protein Sec61 subunit beta-like [Cucumis sativus]	RecName: Full=Protein transport protein Sec61 subunit beta [Arabidopsis thaliana]	annotation not avaliable	[U]	SEC61B, SBH2
Cla009067	36.46	88.65	-1.28	0.00284	0.0313	down	PREDICTED: mitochondrial intermembrane space import and assembly protein 40-like [Cucumis sativus]	_	SubName: Full=Putative uncharacterized protein;	[S]	MIA40, CHCHD4
Cla014408	13.5	32.26	-1.25	0.00284	0.0313	down	PREDICTED: phosphatidate cytidylyltransferase-like [Cucumis melo]	RecName: Full=Phosphatidate cytidylyltransferase; AltName: Full=CDP-DAG synthase; AltName: Full=CDP-DG synthase; AltName: Full=CDP-diacylglycerol synthase; Short=CDS	_	_	E2.7.7.41, CDS1, CDS2, cdsA
Cla010285	15.31	7.18	1.08	0.00285	0.0313	up	PREDICTED: extra-large guanine nucleotide-binding protein 1-like isoform X2 [Cucumis melo]	RecName: Full=Extra-large guanine nucleotide-binding protein 1; AltName: Full=Extra-large GTP-binding protein 1; Short=Extra-large G-protein 1 [Arabidopsis thaliana	_	_	_
Cla017580	8.43	20.26	-1.26	0.00286	0.0314	down	PREDICTED: uncharacterized protein LOC101215265 [Cucumis sativus]	_	SubName: Full=Chromosome chr18 scaffold_1, whole genome shotgun sequence;	[L]	_
Cla012081	24.62	11.04	1.15	0.00286	0.0314	up	PREDICTED: 4-alpha-glucanotransferase DPE2-like [Cucumis sativus]	RecName: Full=4-alpha-glucanotransferase DPE2; AltName: Full=Amylomaltase; AltName: Full=Disproportionating enzyme; Short=D-enzyme; AltName: Full=Protein DISPROPORT	SubName: Full=Putative uncharacterized protein;	[G]	malQ
Cla021689	3.55	13.85	-1.94	0.00286	0.0314	down	PH-response transcription factor pacC/RIM101 isoform 1 [Theobroma cacao]	RecName: Full=Uncharacterized protein At4g15545 [Arabidopsis thaliana]	SubName: Full=Chromosome chr5 scaffold_2, whole genome shotgun sequence;	[S]	_
Cla006860	22.37	9.82	1.18	0.00286	0.0314	up	PREDICTED: LOW QUALITY PROTEIN: EGF domain-specific O-linked N-acetylglucosamine transferase-like [Cucumis melo]	_	annotation not avaliable	[S]	_
Cla015847	440.34	895.85	-1.02	0.00287	0.0314	down	PREDICTED: peptidyl-prolyl cis-trans isomerase [Cucumis melo]	RecName: Full=Peptidyl-prolyl cis-trans isomerase; Short=PPIase; AltName: Full=Cyclophilin; AltName: Full=Cyclosporin A-binding protein; AltName: Full=Rotamase [Cath	RecName: Full=Peptidyl-prolyl cis-trans isomerase; EC=5.2.1.8;; PPIases accelerate the foldi [...]	[O]	E5.2.1.8
Cla008951	40.12	91.87	-1.19	0.00287	0.0314	down	PREDICTED: uncharacterized protein LOC103490645 [Cucumis melo]	_	annotation not avaliable	[O] [M]	PIGH, GPI15
Cla018205	421.31	153.7	1.45	0.00287	0.0314	up	expansin-A4 precursor [Cucumis ripening-related expansin [Cucumis melo]	RecName: Full=Expansin-A4; Short=AtEXPA4; AltName: Full=Alpha-expansin-4; Short=At-EXP4; Short=AtEx4; AltName: Full=Ath-ExpAlpha-1.6; Flags: Precursor [Arabidopsis	SubName: Full=Putative uncharacterized protein (Chromosome chr8 scaffold_23, whole genome sh [...]	_	_
Cla017065	191.19	85.91	1.15	0.00288	0.0314	up	PREDICTED: protein ALTERED XYLOGLUCAN 4-like [Cucumis melo]	RecName: Full=Protein ALTERED XYLOGLUCAN 4-like; AltName: Full=Protein trichome birefringence-like 22 [Arabidopsis thaliana]	hypothetical protein	_	_
Cla020370	44.42	103.81	-1.22	0.00288	0.0314	down	PREDICTED: uncharacterized protein LOC101203294 [Cucumis sativus]	_	SubName: Full=Chromosome chr1 scaffold_5, whole genome shotgun sequence;	[R]	_
Cla006247	9.43	34.77	-1.87	0.00289	0.0315	down	PREDICTED: zinc finger A20 and AN1 domain-containing stress-associated protein 6-like [Cucumis sativus]	RecName: Full=Zinc finger AN1 domain-containing stress-associated protein 14; Short=OsSAP14	_	_	_
Cla013210	12.26	3.34	1.84	0.0029	0.0316	up	PREDICTED: TATA-binding protein-associated factor BTAF1 [Cucumis melo]	RecName: Full=TATA-binding protein-associated factor BTAF1; Short=AtBTAF1; AltName: Full=Protein BTAF1 homolog; AltName: Full=Protein ROOT GROWTH DEFECTIVE 3 [Ara	_	_	BTAF1, MOT1
Cla011416	47.34	23.47	1.01	0.00291	0.0317	up	PREDICTED: monodehydroascorbate reductase, chloroplastic [Cucumis melo]	RecName: Full=Monodehydroascorbate reductase, chloroplastic; Short=MDAR; Flags: Precursor [Arabidopsis thaliana]	_	_	E1.6.5.4
Cla019075	3.69	0.5	2.65	0.00291	0.0317	up	PREDICTED: zinc finger protein ZAT1-like [Cucumis melo]	RecName: Full=Zinc finger protein AZF1; AltName: Full=Zinc finger protein OZAKGYO; AltName: Full=Zinc-finger protein 1 [Arabidopsis thaliana]	_	_	_
Cla019705	14.53	5.03	1.51	0.00294	0.0319	up	PREDICTED: uncharacterized protein LOC101211189 [Cucumis sativus]	RecName: Full=Dof zinc finger protein DOF1.4; Short=AtDOF1.4 [Arabidopsis thaliana]	_	_	_
Cla005983	4718.78	2103.81	1.17	0.00296	0.0321	up	PREDICTED: actin-depolymerizing factor [Cucumis melo]	RecName: Full=Actin-depolymerizing factor; Short=ADF [Vitis vinifera]	SubName: Full=Putative uncharacterized protein;	[Z]	CFL
Cla008591	312.58	645.6	-1.05	0.00297	0.0322	down	PREDICTED: uncharacterized protein LOC103491458 [Cucumis melo]	_	hypothetical protein	_	_
Cla021445	1.83	0.19	2.75	0.00298	0.0323	up	PREDICTED: probable pectate lyase 8 [Cucumis melo]	RecName: Full=Probable pectate lyase 15; AltName: Full=Pectate lyase A11; Flags: Precursor [Arabidopsis thaliana]	SubName: Full=Chromosome undetermined scaffold_114, whole genome shotgun sequence;	[G]	pel
Cla012632	2.6	0.31	2.73	0.00298	0.0323	up	PREDICTED: putative F-box/FBD/LRR-repeat protein At1g78840-like [Cucumis sativus]	RecName: Full=Putative F-box/LRR-repeat protein At3g18150 [Arabidopsis thaliana]	_	_	_
Cla003134	6.8	3.1	1.11	0.00301	0.0325	up	PREDICTED: indole-3-acetaldehyde oxidase-like [Cucumis melo]	RecName: Full=Probable aldehyde oxidase 2; Short=AO-2 [Oryza sativa Japonica Group]	aldehyde oxidase 2 (EC:1.2.3.14 1.2.3.7)	[F]	AAO3
Cla016585	466.34	1414.79	-1.6	0.00301	0.0325	down	PREDICTED: uncharacterized protein LOC101205849 [Cucumis sativus]	_	annotation not avaliable	_	_
Cla000734	270.9	564.37	-1.06	0.00301	0.0326	down	PREDICTED: cytochrome c1-1, heme protein, mitochondrial-like [Cucumis sativus]	RecName: Full=Cytochrome c1 2, heme protein, mitochondrial; AltName: Full=Complex III subunit 4-2; AltName: Full=Complex III subunit IV-2; AltName: Full=Cytochrome	SubName: Full=Putative uncharacterized protein;	[C]	CYC1, CYT1, petC
Cla001732	7.68	1.73	2.08	0.00302	0.0326	up	Xyloglucan endotransglucosylase/hydrolase protein 9 precursor [Populus unknown [Populus trichocarpa]	RecName: Full=Xyloglucan endotransglucosylase/hydrolase protein 9; Short=At-XTH9; Short=XTH-9; Flags: Precursor [Arabidopsis thaliana]	SubName: Full=Putative uncharacterized protein (Chromosome chr12 scaffold_36, whole genome s [...]	[G]	E2.4.1.207
Cla009243	29.95	14.88	1	0.00302	0.0326	up	PREDICTED: tyrosine kinase receptor Cad96Ca-like isoform X1 [Cucumis melo]	RecName: Full=Serine/threonine-protein kinase EDR1; AltName: Full=MAPKK kinase EDR1; AltName: Full=Protein ENHANCED DISEASE RESISTANCE 1; Short=AtEDR1; AltName: Ful	hypothetical protein	[T]	_
Cla010793	3.58	0.51	2.59	0.00303	0.0327	up	PREDICTED: zinc finger protein CONSTANS-LIKE 2-like [Cucumis sativus]	RecName: Full=Zinc finger protein CONSTANS-LIKE 2 [Arabidopsis thaliana]	_	_	_
Cla013627	352.78	81.1	2.12	0.00303	0.0327	up	PREDICTED: prolyl 4-hydroxylase subunit alpha-1-like isoform X1 [Cucumis melo]	RecName: Full=Probable prolyl 4-hydroxylase 3; Flags: Precursor [Arabidopsis thaliana]	annotation not avaliable	[E]	E1.14.11.2
Cla020814	207.73	426.24	-1.04	0.00304	0.0327	down	PREDICTED: uncharacterized protein LOC101217531 [Cucumis sativus]	_	SubName: Full=Chromosome chr18 scaffold_1, whole genome shotgun sequence;	_	MRPL53
Cla004297	146.24	68.51	1.09	0.00307	0.033	up	PREDICTED: xylosyltransferase 2-like [Cucumis sativus]	_	SubName: Full=Chromosome chr19 scaffold_4, whole genome shotgun sequence;	[G]	_
Cla009619	78.31	37.93	1.04	0.00307	0.033	up	PREDICTED: probable ubiquitin-conjugating enzyme E2 24 [Cucumis melo]	RecName: Full=Probable ubiquitin-conjugating enzyme E2 24; AltName: Full=AtPHO2; AltName: Full=Ubiquitin carrier protein 24; AltName: Full=Ubiquitin-protein ligase	_	_	UBE2O
Cla023126	1.52	0	4.02	0.00308	0.033	up	PREDICTED: uncharacterized methyltransferase At1g78140, chloroplastic-like [Cucumis sativus]	RecName: Full=Uncharacterized methyltransferase At1g78140, chloroplastic; Flags: Precursor [Arabidopsis thaliana]	hypothetical protein	[H]	_
Cla016696	603.04	1255.37	-1.06	0.00308	0.0331	down	PREDICTED: blue copper protein-like [Cucumis sativus]	RecName: Full=Cucumber peeling cupredoxin; Short=CPC; AltName: Full=Stellacyanin [Cucumis sativus]	_	_	_
Cla018062	12.13	33.64	-1.46	0.00309	0.0331	down	PREDICTED: KH domain-containing protein At2g38610-like [Cucumis sativus]	RecName: Full=KH domain-containing protein At3g08620; AltName: Full=Quaking-like protein 4 [Arabidopsis thaliana]	hypothetical protein	[A]	QKI
Cla012428	23.41	11.23	1.05	0.00309	0.0331	up	PREDICTED: TMV resistance protein N-like [Cucumis sativus]	RecName: Full=TMV resistance protein N [Nicotiana glutinosa]	_	_	_
Cla005909	20.15	8.05	1.31	0.0031	0.0332	up	PREDICTED: uncharacterized protein LOC101215292 [Cucumis sativus]	_	SubName: Full=Chromosome chr13 scaffold_152, whole genome shotgun sequence;	_	_
Cla013070	6.03	2.7	1.13	0.0031	0.0332	up	PREDICTED: uncharacterized protein LOC101223109 [Cucumis sativus]	RecName: Full=Autophagy-related protein 2 [Cryptococcus neoformans var. neoformans B-3501A]	_	_	ATG2
Cla000206	0.25	2.01	-2.57	0.00312	0.0333	down	PREDICTED: isocitrate dehydrogenase [NAD]	RecName: Full=Isocitrate dehydrogenase [NAD]	isocitrate dehydrogenase (NAD+) (EC:1.1.1.41)	[E]	IDH3
Cla009957	32.45	3.66	3.11	0.00314	0.0335	up	Uncharacterized protein TCM_034666 [Theobroma cacao]	_	SubName: Full=Putative uncharacterized protein;	_	_
Cla003962	11.99	1.94	2.57	0.00314	0.0336	up	hypothetical protein [Cucumis melo subsp. melo]	RecName: Full=MACPF domain-containing protein At1g14780 [Arabidopsis thaliana]	_	_	_
Cla018976	52.93	13.57	1.96	0.00315	0.0336	up	PREDICTED: LOB domain-containing protein 41-like [Cucumis melo]	RecName: Full=LOB domain-containing protein 41; AltName: Full=ASYMMETRIC LEAVES 2-like protein 38; Short=AS2-like protein 38 [Arabidopsis thaliana]	SubName: Full=Chromosome chr17 scaffold_16, whole genome shotgun sequence;	_	_
Cla019503	50.97	138.07	-1.44	0.00315	0.0336	down	PREDICTED: protein LOL2-like [Cucumis sativus]	RecName: Full=Protein LOL2; AltName: Full=Protein LSD ONE LIKE 2; Short=AtLOL2; AltName: Full=Putative zinc finger LOL2 [Arabidopsis thaliana]	SubName: Full=Chromosome undetermined scaffold_2316, whole genome shotgun sequence;	_	_
Cla017938	14.51	31.6	-1.12	0.00315	0.0336	down	PREDICTED: protein NRT1/ PTR FAMILY 5.6 [Cucumis melo]	RecName: Full=Protein NRT1/ PTR FAMILY 5.6; Short=AtNPF5.6 [Arabidopsis thaliana]	proton-dependent oligopeptide transport (POT) family protein; proton-dependent oligopeptide [...]	[E]	SLC15A3_4, PHT
Cla015620	29	70.51	-1.28	0.00315	0.0336	down	PREDICTED: uncharacterized protein LOC103495622 [Cucumis melo]	_	hypothetical protein	_	_
Cla008836	46.07	95.69	-1.05	0.00316	0.0336	down	PREDICTED: uncharacterized protein LOC103490751 [Cucumis melo]	_	_	_	_
Cla004433	988.37	2217.59	-1.17	0.00317	0.0337	down	PREDICTED: uncharacterized protein LOC103490999 [Cucumis melo]	_	hypothetical protein	_	_
Cla012294	70.69	143.45	-1.02	0.00318	0.0337	down	PREDICTED: vacuolar protein sorting-associated protein 25 isoform X1 [Cucumis melo]	RecName: Full=Vacuolar protein sorting-associated protein 25; Short=AtVPS25; AltName: Full=ESCRT-II complex subunit VPS25 [Arabidopsis thaliana]	hypothetical protein	[U]	VPS25, EAP20
Cla004951	14.09	36.99	-1.39	0.00318	0.0338	down	PREDICTED: 28S ribosomal protein S9, mitochondrial [Cucumis melo]	_	_	_	RP-S9, MRPS9, rpsI
Cla022266	661.41	321.5	1.04	0.00319	0.0338	up	PREDICTED: selenoprotein H [Cucumis melo]	_	SubName: Full=Chromosome chr4 scaffold_6, whole genome shotgun sequence;	_	_
Cla018597	1628.89	569.98	1.51	0.00319	0.0338	up	PREDICTED: uncharacterized endoplasmic reticulum membrane protein YGL010W-like [Cucumis melo]	RecName: Full=Uncharacterized endoplasmic reticulum membrane protein YGL010W [Saccharomyces cerevisiae S288c]	SubName: Full=Chromosome chr17 scaffold_12, whole genome shotgun sequence;	[S]	_
Cla023031	4.06	0.15	4.06	0.0032	0.0339	up	PREDICTED: homeobox-leucine zipper protein ATHB-5-like [Cucumis sativus]	RecName: Full=Homeobox-leucine zipper protein ATHB-5; AltName: Full=HD-ZIP protein ATHB-5; AltName: Full=Homeodomain transcription factor ATHB-5 [Arabidopsis thalia	_	_	_
Cla019967	87.34	175.57	-1.01	0.0032	0.0339	down	PREDICTED: uncharacterized protein LOC101204135 [Cucumis sativus]	_	hypothetical protein	_	_
Cla017484	5.06	1.61	1.6	0.0032	0.0339	up	PREDICTED: pleiotropic drug resistance protein 3-like [Cucumis sativus]	RecName: Full=ABC transporter G family member 37; Short=ABC transporter ABCG.37; Short=AtABCG37; AltName: Full=Probable pleiotropic drug resistance protein 9 [Arab	annotation not avaliable	[Q]	_
Cla013296	32.44	14.12	1.19	0.00321	0.0339	up	PREDICTED: uncharacterized protein LOC103490597 [Cucumis melo]	_	_	_	_
Cla008009	118.26	298.63	-1.34	0.00322	0.034	down	PREDICTED: selenoprotein K-like [Cucumis sativus]	_	SubName: Full=Chromosome chr18 scaffold_1, whole genome shotgun sequence;	_	_
Cla021061	14.57	5.65	1.35	0.00323	0.034	up	PREDICTED: endoribonuclease Dicer homolog 1 [Cucumis melo]	RecName: Full=Endoribonuclease Dicer homolog 1; AltName: Full=Dicer-like protein 1; Short=AtDCL1; AltName: Full=Protein ABNORMAL SUSPENSOR 1; AltName: Full=Protein	SubName: Full=Chromosome chr15 scaffold_37, whole genome shotgun sequence;	[L]	DICER1, DCR1
Cla009865	15.07	6.05	1.3	0.00323	0.034	up	PREDICTED: protein MOR1-like [Cucumis sativus]	RecName: Full=Protein MOR1; AltName: Full=Protein GEM1; AltName: Full=Protein GEMINI POLLEN 1; AltName: Full=Protein MICROTUBULE ORGANIZATION 1; AltName: Full=Prote	_	_	CKAP5, XMAP215
Cla018531	99.26	216.27	-1.12	0.00324	0.0341	down	PREDICTED: H/ACA ribonucleoprotein complex subunit 2-like protein [Cucumis melo]	RecName: Full=H/ACA ribonucleoprotein complex subunit 2-like protein; AltName: Full=Nhp2-like protein [Arabidopsis thaliana]	SubName: Full=Putative uncharacterized protein (Chromosome chr17 scaffold_16, whole genome s [...]	[A]	NHP2, NOLA2
Cla022656	32.58	66.59	-1.03	0.00324	0.0341	down	branched chain amino acid transaminase [Cucumis melo]	RecName: Full=Branched-chain-amino-acid aminotransferase 2, chloroplastic; Short=Atbcat-2; Flags: Precursor [Arabidopsis thaliana]	ATBCAT-2 (ARABIDOPSIS THALIANA BRANCHED-CHAIN AMINO ACID TRANSAMINASE 2); branched-chain-ami [...]	[E]	E2.6.1.42, ilvE
Cla004315	31.61	86.44	-1.45	0.00325	0.0342	down	PREDICTED: 17.6 kDa class I heat shock protein 3-like [Cucumis sativus]	RecName: Full=17.6 kDa class I heat shock protein 3; AltName: Full=17.6 kDa heat shock protein 3; Short=AtHsp17.6C [Arabidopsis thaliana]	annotation not avaliable	[O]	HSP20
Cla001766	16.08	33.89	-1.07	0.00325	0.0342	down	PREDICTED: uncharacterized protein LOC103491931 isoform X1 [Cucumis melo]	_	hypothetical protein	[S]	_
Cla012896	273.77	120.6	1.18	0.00325	0.0342	up	_	_	_	_	_
Cla014185	54.85	26.07	1.07	0.00327	0.0343	up	PREDICTED: uncharacterized aarF domain-containing protein kinase At1g79600, chloroplastic isoform X1 [Cucumis melo]	RecName: Full=Uncharacterized protein sll1770 [Synechocystis sp. PCC 6803 substr. Kazusa]	SubName: Full=Chromosome chr7 scaffold_20, whole genome shotgun sequence;	[R]	_
Cla009404	4	0.59	2.58	0.00328	0.0344	up	PREDICTED: uncharacterized protein C24B11.05-like [Cucumis sativus]	_	hypothetical protein	[R]	K07025
Cla012239	2.77	0.28	2.92	0.0033	0.0345	up	PREDICTED: SPX domain-containing protein 1-like [Cucumis sativus]	RecName: Full=SPX domain-containing protein 2; AltName: Full=Protein SPX DOMAIN GENE 2; Short=AtSPX2 [Arabidopsis thaliana]	SubName: Full=Chromosome chr4 scaffold_6, whole genome shotgun sequence;	[P]	_
Cla009418	146.37	294.98	-1.01	0.00331	0.0346	down	PREDICTED: uncharacterized protein LOC103489672 [Cucumis melo]	_	hypothetical protein	_	_
Cla010743	150.41	36.01	2.06	0.00331	0.0346	up	PREDICTED: putative lipid-transfer protein DIR1 [Cucumis melo]	_	_	_	_
Cla002656	196.51	540.59	-1.46	0.00332	0.0347	down	PREDICTED: mitochondral 37S ribosomal protein S27-like [Cucumis sativus]	_	SubName: Full=Chromosome chr1 scaffold_5, whole genome shotgun sequence;	[J]	MRPS33
Cla008037	37.41	13.31	1.48	0.00333	0.0348	up	PREDICTED: gamma-tubulin complex component 3-like [Cucumis sativus]	RecName: Full=Gamma-tubulin complex component 3; Short=AtGCP3; Short=GCP-3; AltName: Full=Spindle pole body component 98; Short=AtSPC98 [Arabidopsis thaliana]	tubulin gamma complex-associated protein	[Z]	TUBGCP3, GCP3
Cla000765	4.43	9.91	-1.14	0.00333	0.0348	down	PREDICTED: respiratory burst oxidase homolog protein A-like [Cucumis melo]	RecName: Full=Respiratory burst oxidase homolog protein F; AltName: Full=Cytochrome b245 beta chain homolog RbohAp108; AltName: Full=NADPH oxidase RBOHF; Short=AtR	SubName: Full=Chromosome chr2 scaffold_132, whole genome shotgun sequence;	[Q] [P]	RBOH
Cla019105	109.02	37.43	1.54	0.00334	0.0348	up	PREDICTED: chlorophyll a-b binding protein P4, chloroplastic [Cucumis melo]	RecName: Full=Chlorophyll a-b binding protein P4, chloroplastic; AltName: Full=LHCI type III CAB-P4; Flags: Precursor	light-harvesting complex I protein Lhca4	[S]	LHCA4
Cla018528	8.83	2.92	1.56	0.00335	0.0349	up	PREDICTED: calcium sensing receptor, chloroplastic [Cucumis melo]	RecName: Full=Calcium sensing receptor, chloroplastic; AltName: Full=Sulfurtransferase 3; Short=AtStr3; Flags: Precursor [Arabidopsis thaliana]	SubName: Full=Chromosome chr17 scaffold_16, whole genome shotgun sequence;	_	_
Cla008396	130.04	36	1.85	0.00335	0.0349	up	PREDICTED: protein YLS9-like [Cucumis melo]	_	_	_	_
Cla009403	1405.82	516.36	1.44	0.00335	0.0349	up	PREDICTED: uncharacterized protein C24B11.05-like [Cucumis sativus]	_	SubName: Full=Chromosome chr5 scaffold_2, whole genome shotgun sequence;	[R]	K07025
Cla009414	263.54	121.86	1.11	0.00335	0.0349	up	PREDICTED: LOW QUALITY PROTEIN: uncharacterized LOC101210012 [Cucumis sativus]	RecName: Full=FRIGIDA-like protein 4a [Arabidopsis thaliana]	SubName: Full=Chromosome chr5 scaffold_2, whole genome shotgun sequence;	_	_
Cla005198	201.34	99.99	1.01	0.00336	0.0349	up	PREDICTED: uncharacterized protein LOC103492151 [Cucumis melo]	_	hypothetical protein	_	_
Cla007693	115.16	291.64	-1.34	0.00336	0.0349	down	PREDICTED: cysteine-rich repeat secretory protein 38-like [Cucumis melo]	RecName: Full=Cysteine-rich repeat secretory protein 38; Flags: Precursor [Arabidopsis thaliana]	_	_	_
Cla009998	52.78	25.04	1.07	0.00336	0.0349	up	PREDICTED: LOW QUALITY PROTEIN: probable LRR receptor-like serine/threonine-protein kinase At1g67720-like [Cucumis sativus]	RecName: Full=Probable LRR receptor-like serine/threonine-protein kinase At1g67720; Flags: Precursor [Arabidopsis thaliana]	hypothetical protein	[T]	_
Cla010789	65.56	24.74	1.4	0.00337	0.0349	up	PREDICTED: uncharacterized protein LOC103495725 isoform X2 [Cucumis melo]	RecName: Full=Putative rhomboid protease YdcA [Bacillus subtilis subsp. subtilis str. 168]	SubName: Full=Chromosome chr14 scaffold_9, whole genome shotgun sequence;	[T]	_
Cla023323	209	101.48	1.04	0.00337	0.0349	up	PREDICTED: uncharacterized protein LOC101206392 [Cucumis sativus]	_	_	_	_
Cla023403	2.99	0.76	1.85	0.00338	0.035	up	PREDICTED: dentin sialophosphoprotein isoform X1 [Cucumis melo]	_	_	_	_
Cla023208	43.2	93.07	-1.11	0.00339	0.0351	down	PREDICTED: uncharacterized protein LOC103487633 isoform X1 [Cucumis melo]	_	_	_	_
Cla014071	9.74	21.5	-1.13	0.00339	0.0351	down	PREDICTED: probable hexokinase-like 2 protein isoform X1 [Cucumis melo]	RecName: Full=Probable hexokinase-like 2 protein [Arabidopsis thaliana]	SubName: Full=Chromosome chr7 scaffold_275, whole genome shotgun sequence;	[G]	HK
Cla005800	108.44	53.62	1.01	0.0034	0.0351	up	PREDICTED: vacuolar iron transporter 1-like [Cucumis sativus]	RecName: Full=Vacuolar iron transporter 1; Short=AtVIT1 [Arabidopsis thaliana]	SubName: Full=Putative uncharacterized protein;	[S]	_
Cla018850	31.05	62.79	-1.01	0.0034	0.0351	down	PREDICTED: oxysterol-binding protein-related protein 4C-like [Cucumis melo]	RecName: Full=Oxysterol-binding protein-related protein 4C; AltName: Full=OSBP-related protein 4C [Arabidopsis thaliana]	SubName: Full=Chromosome chr11 scaffold_118, whole genome shotgun sequence;	[T]	_
Cla011835	33.05	14.11	1.22	0.00341	0.0351	up	PREDICTED: cullin-associated NEDD8-dissociated protein 1 [Cucumis melo]	RecName: Full=Cullin-associated NEDD8-dissociated protein 1; AltName: Full=Cullin-associated and neddylation-dissociated protein 1; Short=AtCAND1; AltName: Full=Pr	_	_	CAND1
Cla001511	100.14	220.17	-1.14	0.00341	0.0351	down	PREDICTED: uncharacterized protein LOC103499074 [Cucumis melo]	_	_	_	_
Cla015904	6.52	14.52	-1.14	0.00341	0.0351	down	PREDICTED: RNA-binding protein 28 [Cucumis melo]	RecName: Full=RNA-binding protein 28; AltName: Full=RNA-binding motif protein 28 [Homo sapiens]	hypothetical protein	[A]	NOP4, RBM28
Cla022651	14.93	6.55	1.18	0.00341	0.0351	up	PREDICTED: squalene monooxygenase-like [Cucumis sativus]	RecName: Full=Squalene monooxygenase; AltName: Full=Squalene epoxidase; Short=SE	hypothetical protein	[I]	SQLE, ERG1
Cla012489	55.35	25.69	1.1	0.00341	0.0351	up	PREDICTED: uncharacterized protein LOC103498694 [Cucumis melo]	_	SubName: Full=Chromosome chr18 scaffold_24, whole genome shotgun sequence;	[C]	_
Cla004429	7.19	2.81	1.32	0.00342	0.0352	up	PREDICTED: uncharacterized protein LOC103490995 [Cucumis melo]	_	_	_	_
Cla009875	130.11	58.42	1.15	0.00343	0.0352	up	PREDICTED: copper-transporting ATPase RAN1 [Cucumis melo]	RecName: Full=Copper-transporting ATPase RAN1; AltName: Full=Protein HEAVY METAL ATPASE 7; AltName: Full=Protein RESPONSIVE TO ANTAGONIST 1 [Arabidopsis thaliana]	SubName: Full=Putative uncharacterized protein;	[P]	copA, ATP7
Cla013551	38.15	77.74	-1.03	0.00343	0.0352	down	PREDICTED: RNA polymerase II subunit 5-mediating protein homolog isoform X1 [Cucumis melo]	RecName: Full=Unconventional prefoldin RPB5 interactor 1; AltName: Full=Protein NNX3; AltName: Full=Protein phosphatase 1 regulatory subunit 19; AltName: Full=RNA p	SubName: Full=Chromosome chr12 scaffold_18, whole genome shotgun sequence;	[S]	URI1
Cla021152	11.16	4.94	1.16	0.00345	0.0353	up	PREDICTED: uncharacterized protein LOC103483181 isoform X2 [Cucumis melo]	RecName: Full=Lysine-specific demethylase 3A; AltName: Full=JmjC domain-containing histone demethylation protein 2A; AltName: Full=Jumonji domain-containing prote	_	_	KDM3
Cla020138	7.12	2.43	1.51	0.00345	0.0354	up	PREDICTED: CDPK-related kinase 5-like [Cucumis melo]	RecName: Full=CDPK-related kinase 5; Short=AtCRK5; AltName: Full=Calcium/calmodulin-dependent protein kinase 1 [Arabidopsis thaliana]	CRK (CDPK-related kinase); ATP binding / calcium ion binding / calcium-dependent protein ser [...]	[T]	E2.7.1.-
Cla008409	4.92	10.92	-1.14	0.00346	0.0354	down	PREDICTED: DNA polymerase delta catalytic subunit [Cucumis melo]	RecName: Full=DNA polymerase delta catalytic subunit [Oryza sativa Japonica Group]	hypothetical protein	[L]	POLD1
Cla003066	9.58	4.23	1.16	0.00347	0.0354	up	PREDICTED: probable copper-transporting ATPase HMA5 isoform X1 [Cucumis melo]	RecName: Full=Probable copper-transporting ATPase HMA5; AltName: Full=Probable copper-transporting ATPase 3; AltName: Full=Protein HEAVY METAL ATPASE 5 [Arabidopsis	heavy metal ATPase	[P]	copA, ATP7
Cla009854	85.84	42.5	1.01	0.00348	0.0355	up	PREDICTED: serine/threonine-protein kinase tricorner-like isoform X2 [Cucumis melo]	RecName: Full=Probable serine/threonine-protein kinase ndrB; AltName: Full=Nuclear DBF2-related kinase B [Dictyostelium discoideum]	SubName: Full=Chromosome chr10 scaffold_50, whole genome shotgun sequence;	[T]	STK38, NDR
Cla005149	11.91	3.49	1.74	0.00348	0.0355	up	PREDICTED: protein transport protein Sec24-like At3g07100-like [Cucumis sativus]	RecName: Full=Protein transport protein Sec24-like At3g07100 [Arabidopsis thaliana]	_	_	SEC24
Cla000346	312.06	728.14	-1.22	0.00348	0.0355	down	PREDICTED: phospholipase A(1) LCAT3 [Cucumis melo]	RecName: Full=Phospholipase A(1) LCAT3; AltName: Full=Lecithin-cholesterol acyltransferase-like 3 [Arabidopsis thaliana]	_	_	_
Cla011578	813.16	1648.35	-1.02	0.00348	0.0355	down	PREDICTED: autophagy-related protein 8f-like isoform 1 [Cucumis sativus]	RecName: Full=Autophagy-related protein 8f; AltName: Full=Autophagy-related ubiquitin-like modifier ATG8f; Short=AtAPG8f; Short=Protein autophagy 8f; Flags: Precur	hypothetical protein	[Z]	GABARAP, ATG8, LC3
Cla006628	93.87	45.78	1.03	0.00348	0.0355	up	PREDICTED: probable receptor-like protein kinase At5g24010 [Cucumis melo]	RecName: Full=Probable receptor-like protein kinase At5g24010; Flags: Precursor [Arabidopsis thaliana]	_	_	_
Cla002832	220.74	544.48	-1.3	0.00349	0.0355	down	PREDICTED: uncharacterized LOC101214579 [Cucumis sativus]	RecName: Full=Low-temperature-induced 65 kDa protein; AltName: Full=Desiccation-responsive protein 29B [Arabidopsis thaliana]	_	_	_
Cla016448	10.9	3.09	1.79	0.00349	0.0355	up	PREDICTED: HEAT repeat-containing protein 5B isoform X1 [Cucumis melo]	_	_	_	_
Cla008347	51.22	24.98	1.03	0.00349	0.0355	up	PREDICTED: protein IQ-DOMAIN 31-like [Cucumis sativus]	RecName: Full=Protein IQ-DOMAIN 31 [Arabidopsis thaliana]	_	_	_
Cla002624	0.17	1.8	-2.81	0.00351	0.0357	down	PREDICTED: uncharacterized protein LOC101203333 [Cucumis sativus]	_	hypothetical protein	[E]	_
Cla012250	98.88	38.71	1.35	0.00352	0.0357	up	nitrate transporter NRT1.4B [Cucumis sativus]	RecName: Full=Protein NRT1/ PTR FAMILY 6.2; Short=AtNPF6.2; AltName: Full=Nitrate transporter 1.4 [Arabidopsis thaliana]	SubName: Full=Chromosome chr11 scaffold_13, whole genome shotgun sequence;	[E]	_
Cla001516	154.57	317.3	-1.04	0.00352	0.0357	down	PREDICTED: rRNA-processing protein fcf2 [Cucumis melo]	_	unknown protein; FUNCTIONS IN: molecular_function unknown; INVOLVED IN: biological_process u [...]	[S]	_
Cla005872	9.98	3.92	1.33	0.00353	0.0358	up	PREDICTED: transcription factor bHLH49-like [Cucumis sativus]	RecName: Full=Transcription factor bHLH49; AltName: Full=Basic helix-loop-helix protein 49; Short=AtbHLH49; Short=bHLH 49; AltName: Full=Protein ACTIVATOR FOR CELL	_	_	_
Cla006692	1.26	0.12	2.62	0.00354	0.0358	up	PREDICTED: transcription factor ATR2-like [Cucumis sativus]	RecName: Full=Transcription factor MYC2; Short=AtMYC2; AltName: Full=Basic helix-loop-helix protein 6; Short=AtbHLH6; Short=bHLH 6; AltName: Full=Protein JASMONATE	_	_	_
Cla015902	64.09	31.23	1.03	0.00354	0.0358	up	PREDICTED: purple acid phosphatase 2 [Cucumis melo]	RecName: Full=Purple acid phosphatase 2; AltName: Full=Manganese(II) purple acid phosphatase 2; Flags: Precursor [Ipomoea batatas]	SubName: Full=Chromosome chr3 scaffold_8, whole genome shotgun sequence;	[R]	_
Cla022699	0.08	1.28	-2.95	0.00354	0.0358	down	PREDICTED: uncharacterized protein LOC101221462 [Cucumis sativus]	_	SubName: Full=Chromosome chr1 scaffold_75, whole genome shotgun sequence;	_	_
Cla021490	59.27	29.29	1.01	0.00354	0.0358	up	PREDICTED: uncharacterized protein LOC101209831 [Cucumis sativus]	_	_	_	_
Cla005971	15.83	5.48	1.51	0.00354	0.0358	up	PREDICTED: probable arabinose 5-phosphate isomerase [Cucumis melo]	RecName: Full=Probable arabinose 5-phosphate isomerase; Short=API; AltName: Full=CBS domain-containing protein CBSSIS1 [Arabidopsis thaliana]	SubName: Full=Putative uncharacterized protein;	[R]	kdsD, kpsF
Cla022826	232.73	809.34	-1.8	0.00357	0.036	down	PREDICTED: uncharacterized protein LOC103492970 [Cucumis melo]	_	SubName: Full=Chromosome chr11 scaffold_14, whole genome shotgun sequence;	[S]	_
Cla013688	681.47	1601.99	-1.23	0.00357	0.036	down	PREDICTED: uncharacterized protein LOC103496516 [Cucumis melo]	RecName: Full=Uncharacterized protein At2g27730, mitochondrial [Arabidopsis thaliana]	hypothetical protein	_	_
Cla023483	663.79	206.73	1.68	0.00358	0.036	up	PREDICTED: pyrophosphate--fructose 6-phosphate 1-phosphotransferase subunit alpha-like [Fragaria vesca subsp. vesca]	RecName: Full=Pyrophosphate--fructose 6-phosphate 1-phosphotransferase subunit alpha 1; Short=PFP 1; AltName: Full=6-phosphofructokinase, pyrophosphate dependent 1	pyrophosphate--fructose-6-phosphate 1-phosphotransferase-related / pyrophosphate-dependent 6 [...]	[G]	E2.7.1.90, pfk
Cla011038	2.74	0.78	1.69	0.00358	0.036	up	hypothetical protein CICLE_v10027751mg [Citrus clementina]	RecName: Full=Probable receptor protein kinase TMK1; Flags: Precursor [Arabidopsis thaliana]	hypothetical protein	[T]	_
Cla017919	1.15	0.31	1.6	0.00359	0.0361	up	PREDICTED: probable LRR receptor-like serine/threonine-protein kinase At3g47570-like [Vitis vinifera]	RecName: Full=Probable LRR receptor-like serine/threonine-protein kinase At3g47570; Flags: Precursor [Arabidopsis thaliana]	_	_	_
Cla002890	49.06	23.87	1.04	0.00359	0.0361	up	PREDICTED: strictosidine synthase 1-like [Cucumis sativus]	RecName: Full=Strictosidine synthase 1; Short=SS-1; Flags: Precursor [Arabidopsis thaliana]	SubName: Full=Chromosome chr8 scaffold_106, whole genome shotgun sequence;	[G]	_
Cla006508	1.91	0.11	3.23	0.00359	0.0361	up	PREDICTED: sulfite oxidase-like isoform X2 [Zea mays]	RecName: Full=Sulfite oxidase; AltName: Full=Moco-containing protein AtMCP; Short=At-SO; Short=AtSOX [Arabidopsis thaliana]	SubName: Full=Chromosome chr14 scaffold_9, whole genome shotgun sequence;	[R]	SUOX
Cla003569	519.33	1053.57	-1.02	0.00361	0.0363	down	PREDICTED: 40S ribosomal protein S20-2 [Cucumis melo]	RecName: Full=40S ribosomal protein S20-2 [Arabidopsis thaliana]	SubName: Full=Putative uncharacterized protein;	[J]	RP-S20e, RPS20
Cla009629	24.02	2.97	2.97	0.00362	0.0363	up	PREDICTED: squamosa promoter-binding protein 1-like [Cucumis sativus]	RecName: Full=Squamosa promoter-binding protein 1 [Antirrhinum majus]	SubName: Full=Chromosome chr10 scaffold_138, whole genome shotgun sequence;	_	_
Cla010604	0.76	0.05	2.57	0.00363	0.0363	up	PREDICTED: ABC transporter G family member 21 [Cucumis melo]	RecName: Full=ABC transporter G family member 21; Short=ABC transporter ABCG.21; Short=AtABCG21; AltName: Full=White-brown complex homolog protein 21; Short=AtWBC	white-brown-complex ABC transporter family	[V]	_
Cla017660	1650.9	677.55	1.28	0.00363	0.0363	up	PREDICTED: momilactone A synthase-like [Cucumis sativus]	RecName: Full=Secoisolariciresinol dehydrogenase	hypothetical protein	[Q]	_
Cla022802	2038.24	4423.05	-1.12	0.00363	0.0363	down	PREDICTED: 60S acidic ribosomal protein P3-2 isoform X1 [Cucumis melo]	RecName: Full=60S acidic ribosomal protein P3-2 [Arabidopsis thaliana]	SubName: Full=Chromosome chr11 scaffold_118, whole genome shotgun sequence;	[S]	RP-LP1, RPLP1
Cla016458	275.14	553.7	-1.01	0.00363	0.0363	down	PREDICTED: cyclin-B1-2-like [Cucumis sativus]	RecName: Full=Cyclin-B1-2; AltName: Full=G2/mitotic-specific cyclin-B1-2; Short=CycB1;2 [Oryza sativa Japonica Group]	SubName: Full=Chromosome chr14 scaffold_9, whole genome shotgun sequence;	[O]	POMP, UMP1
Cla013724	437.39	913.13	-1.06	0.00364	0.0364	down	DNA-directed RNA polymerases I, II, and III subunit RPABC5 [Morus notabilis]	RecName: Full=DNA-directed RNA polymerase subunit 10-like protein; AltName: Full=ABC10; AltName: Full=DNA-directed RNA polymerase III subunit L; AltName: Full=DNA-	SubName: Full=Chromosome chr1 scaffold_135, whole genome shotgun sequence;	[K]	RPB10, POLR2L
Cla004716	5.92	14.23	-1.25	0.00365	0.0364	down	PREDICTED: leukotriene A-4 hydrolase homolog [Cucumis melo]	RecName: Full=Leukotriene A-4 hydrolase homolog; Short=LTA-4 hydrolase; AltName: Full=Leukotriene A(4) hydrolase [Arabidopsis thaliana]	hypothetical protein	[E]	LTA4H
Cla022864	168.64	371.39	-1.14	0.00365	0.0364	down	PREDICTED: transcription factor bHLH148 [Cucumis melo]	_	_	_	_
Cla013135	22.33	8.18	1.44	0.00366	0.0365	up	PREDICTED: aspartic proteinase PCS1 [Cucumis melo]	RecName: Full=Aspartic proteinase PCS1; AltName: Full=Aspartic protease 38; Short=AtASP38; AltName: Full=Protein EMBRYO DEFECTIVE 24; AltName: Full=Protein PROMOTI	aspartyl protease family protein; aspartyl protease family protein; FUNCTIONS IN: aspartic-t [...]	[O]	_
Cla017984	88.81	185.8	-1.06	0.00366	0.0365	down	PREDICTED: uncharacterized LOC101207541 [Cucumis sativus]	_	hypothetical protein	[O]	_
Cla005626	11.42	4.84	1.22	0.00366	0.0365	up	PREDICTED: uncharacterized protein LOC103490876 isoform X1 [Cucumis melo]	_	_	_	_
Cla013939	56.27	27.58	1.03	0.00367	0.0365	up	PREDICTED: chlorophyllide a oxygenase, chloroplastic [Cucumis melo]	RecName: Full=Chlorophyllide a oxygenase, chloroplastic; Short=Chlorophyll a oxygenase; AltName: Full=Chlorophyll b synthase; Short=AtCAO; Flags: Precursor [Arabidop	hypothetical protein	[P]	CAO
Cla015674	9.17	3.66	1.3	0.00367	0.0365	up	hypothetical protein VITISV_028333 [Vitis vinifera]	RecName: Full=Histidine kinase 2; AltName: Full=Arabidopsis histidine kinase 2; Short=AtHK2; AltName: Full=Protein AUTHENTIC HIS-KINASE 2 [Arabidopsis thaliana]	histidine kinase cytokinin receptor	[T]	AHK2_3_4
Cla013696	32.01	15.03	1.09	0.00367	0.0365	up	PREDICTED: uncharacterized protein LOC103496506 isoform X1 [Cucumis melo]	_	_	_	_
Cla021143	19.02	44.74	-1.23	0.00367	0.0365	down	PREDICTED: pyridoxine/pyridoxamine 5'-phosphate oxidase 2 [Cucumis melo]	RecName: Full=Pyridoxine/pyridoxamine 5'-phosphate oxidase 2; Short=AtPPOX1 [Arabidopsis thaliana]	SubName: Full=Chromosome undetermined scaffold_203, whole genome shotgun sequence;	[S]	_
Cla021374	49.01	107.07	-1.13	0.00369	0.0366	down	PREDICTED: putative invertase inhibitor [Cucumis melo]	_	_	_	_
Cla016812	43.93	21.17	1.05	0.0037	0.0366	up	PREDICTED: gamma-glutamyltranspeptidase 1-like [Cucumis sativus]	RecName: Full=Gamma-glutamyltranspeptidase 3; AltName: Full=Gamma-glutamyltransferase 3; AltName: Full=Gamma-glutamyltranspeptidase 4; AltName: Full=Glutathione hy	SubName: Full=Chromosome chr11 scaffold_13, whole genome shotgun sequence;	[E]	GGT1_5
Cla018461	12.86	3.22	1.96	0.0037	0.0366	up	PREDICTED: peptidyl-prolyl cis-trans isomerase FKBP17-2, chloroplastic-like [Cucumis sativus]	RecName: Full=Peptidyl-prolyl cis-trans isomerase FKBP17-2, chloroplastic; Short=PPIase FKBP17-2; AltName: Full=FK506-binding protein 17-2; Short=AtFKBP17-2; AltNa	RecName: Full=Peptidyl-prolyl cis-trans isomerase; EC=5.2.1.8;	[O]	_
Cla009437	4.63	1.06	2.03	0.00371	0.0368	up	PREDICTED: mediator of RNA polymerase II transcription subunit 15a-like, partial [Cucumis sativus]	RecName: Full=Mediator of RNA polymerase II transcription subunit 15a	_	_	_
Cla004017	75.75	22.8	1.73	0.00372	0.0368	up	PREDICTED: glucan endo-1,3-beta-glucosidase-like [Cucumis sativus]	RecName: Full=Glucan endo-1,3-beta-glucosidase; AltName: Full=(1-)3)-beta-glucan endohydrolase; Short=(1-)3)-beta-glucanase; AltName: Full=Beta-1,3-endoglucanase; Fl	hypothetical protein	_	_
Cla003994	0.22	12.13	-5.26	0.00372	0.0368	down	PREDICTED: LOB domain-containing protein 33-like [Cucumis sativus]	RecName: Full=LOB domain-containing protein 33; AltName: Full=ASYMMETRIC LEAVES 2-like protein 24; Short=AS2-like protein 24 [Arabidopsis thaliana]	annotation not avaliable	_	_
Cla016491	23.52	7.04	1.73	0.00375	0.037	up	PREDICTED: basic leucine zipper 63-like [Cucumis melo]	RecName: Full=Ocs element-binding factor 1; Short=OCSBF-1 [Zea mays]	SubName: Full=Chromosome chr14 scaffold_9, whole genome shotgun sequence;	_	_
Cla011742	276.74	97.01	1.51	0.00375	0.037	up	PREDICTED: malonate--CoA ligase isoform X1 [Cucumis melo]	RecName: Full=Malonate--CoA ligase; AltName: Full=Acyl-activating enzyme 13; AltName: Full=Malonyl-CoA synthetase [Arabidopsis thaliana]	hypothetical protein	[I]	ACSF3
Cla007398	138.23	61.78	1.16	0.00375	0.037	up	PREDICTED: ATP-dependent zinc metalloprotease FTSH, chloroplastic [Cucumis melo]	RecName: Full=ATP-dependent zinc metalloprotease FTSH, chloroplastic; AltName: Full=DS9; Flags: Precursor [Nicotiana tabacum]	SubName: Full=Chromosome chr18 scaffold_1, whole genome shotgun sequence;	[O]	ftsH, hflB
Cla016983	1099.45	534.16	1.04	0.00376	0.0371	up	PREDICTED: uncharacterized protein At5g39570 [Cucumis melo]	RecName: Full=Uncharacterized protein At5g39570 [Arabidopsis thaliana]	_	_	_
Cla021001	18.47	7.42	1.3	0.00376	0.0371	up	PREDICTED: homeobox protein knotted-1-like 3 isoform X2 [Cucumis melo]	RecName: Full=Homeobox protein knotted-1-like 3; AltName: Full=KNAP3	hypothetical protein	[K]	_
Cla008356	9.89	2.9	1.73	0.00377	0.0371	up	PREDICTED: zerumbone synthase-like [Cucumis melo]	RecName: Full=Zerumbone synthase	SubName: Full=Chromosome chr8 scaffold_23, whole genome shotgun sequence;	[Q]	_
Cla014088	48.07	23.6	1.02	0.00377	0.0371	up	PREDICTED: serine hydroxymethyltransferase, mitochondrial [Cucumis melo]	RecName: Full=Serine hydroxymethyltransferase, mitochondrial; Short=SHMT; AltName: Full=Glycine hydroxymethyltransferase; AltName: Full=Serine methylase; Flags: Prec	precursor of transferase serine hydroxymethyltransferase 2 (EC:2.1.2.1); Interconversion of [...]	[E]	glyA, SHMT
Cla021340	22.02	4.94	2.13	0.00378	0.0371	up	PREDICTED: light-mediated development protein DET1 isoform X2 [Cucumis melo]	RecName: Full=Light-mediated development protein DET1; AltName: Full=Protein DEETIOLATED 1 [Arabidopsis thaliana]	hypothetical protein	[K]	DET1
Cla004014	8.62	2.62	1.68	0.00378	0.0371	up	PREDICTED: actin-97-like [Cucumis sativus]	RecName: Full=Actin	SubName: Full=Putative uncharacterized protein;; Actins are highly conserved proteins that a [...]	[Z]	ACTF
Cla017309	11.82	5.14	1.19	0.00378	0.0371	up	PREDICTED: ENHANCER OF AG-4 protein 2-like [Cucumis sativus]	RecName: Full=HUA2-like protein 1 [Arabidopsis thaliana]	_	_	_
Cla023016	46.01	20.79	1.14	0.00379	0.0372	up	PREDICTED: probable pectin methyltransferase QUA2 [Cucumis melo]	RecName: Full=Probable pectin methyltransferase QUA2; AltName: Full=Protein OVERSENSITIVE TO SUGAR 1; AltName: Full=Protein QUASIMODO 2; AltName: Full=Protein TUMO	SubName: Full=Chromosome chr18 scaffold_1, whole genome shotgun sequence;	[S]	_
Cla015071	432.96	870.77	-1.01	0.0038	0.0373	down	PREDICTED: 60S ribosomal protein L22-2-like [Cucumis sativus]	RecName: Full=60S ribosomal protein L22-2 [Arabidopsis thaliana]	SubName: Full=Chromosome chr5 scaffold_64, whole genome shotgun sequence;	[J]	RP-L22e, RPL22
Cla018966	312.77	665.82	-1.09	0.00382	0.0374	down	PREDICTED: 40S ribosomal protein S7-like [Cucumis melo]	RecName: Full=40S ribosomal protein S7	SubName: Full=Putative uncharacterized protein (Chromosome chr17 scaffold_16, whole genome s [...]	[J]	RP-S7e, RPS7
Cla016083	283.5	57.35	2.3	0.00384	0.0376	up	PREDICTED: probable protein phosphatase 2C 63-like [Cucumis sativus]	_	hypothetical protein	_	PDP
Cla010030	23.75	11.47	1.04	0.00384	0.0376	up	PREDICTED: protein-tyrosine-phosphatase MKP1-like [Cucumis sativus]	RecName: Full=Protein-tyrosine-phosphatase MKP1; AltName: Full=Mitogen-activated protein kinase phosphatase 1; Short=AtMKP1 [Arabidopsis thaliana]	SubName: Full=Chromosome chr1 scaffold_5, whole genome shotgun sequence;	[V]	_
Cla018356	12.18	24.5	-1	0.00385	0.0376	down	PREDICTED: probable glycosyltransferase At5g03795-like [Cucumis sativus]	RecName: Full=Probable glycosyltransferase At5g03795 [Arabidopsis thaliana]	unknown protein; LOCATED IN: membrane; EXPRESSED IN: embryo, sepal, flower; EXPRESSED DURING [...]	[W] [M] [G]	_
Cla017152	247.05	92.66	1.41	0.00385	0.0376	up	PREDICTED: lysosomal beta glucosidase-like [Cucumis melo]	RecName: Full=Lysosomal beta glucosidase; Flags: Precursor [Dictyostelium discoideum]	hypothetical protein	[G]	bglX
Cla012216	28.19	12.83	1.13	0.00387	0.0377	up	PREDICTED: beta-1,4-mannosyl-glycoprotein 4-beta-N-acetylglucosaminyltransferase [Cucumis melo]	_	SubName: Full=Chromosome chr11 scaffold_13, whole genome shotgun sequence;	[R]	MGAT3
Cla018564	434.15	915.08	-1.08	0.00389	0.038	down	PREDICTED: ATP synthase subunit gamma, mitochondrial [Cucumis melo]	RecName: Full=ATP synthase subunit gamma, mitochondrial; AltName: Full=F-ATPase gamma subunit; Flags: Precursor	RecName: Full=ATP synthase gamma chain;; Produces ATP from ADP in the presence of a proton g [...]	[C]	ATPeF1G, ATP5C1, ATP3
Cla020955	839.86	1684.05	-1	0.00391	0.0381	down	PREDICTED: cytochrome b-c1 complex subunit 7-2 [Cucumis melo]	RecName: Full=Cytochrome b-c1 complex subunit 7-2; AltName: Full=Complex III subunit VII [Arabidopsis thaliana]	SubName: Full=Putative uncharacterized protein;	[C]	QCR7, UQCRB
Cla017000	29.89	64.46	-1.11	0.00392	0.0381	down	PREDICTED: secologanin synthase-like [Cucumis sativus]	RecName: Full=Cytochrome P450 CYP72A219; AltName: Full=Cytochrome P450 CYP72A129 [Panax ginseng]	_	_	CYP4B1
Cla011901	45.51	21.03	1.11	0.00392	0.0381	up	PREDICTED: transcription factor TGA7-like [Cucumis sativus]	RecName: Full=Transcription factor TGA3; AltName: Full=bZIP transcription factor 22; Short=AtbZIP22 [Arabidopsis thaliana]	SubName: Full=Putative uncharacterized protein;	[R]	TGA
Cla008563	4.81	1.29	1.82	0.00393	0.0382	up	hexokinase [Cucumis melo subsp. melo]	RecName: Full=Hexokinase-3 [Arabidopsis thaliana]	hexokinase	[G]	HK
Cla012739	192.05	81.47	1.24	0.00394	0.0383	up	PREDICTED: LOW QUALITY PROTEIN: protein TOPLESS-like [Cucumis sativus]	RecName: Full=Protein TOPLESS; AltName: Full=WUS-interacting protein 1 [Arabidopsis thaliana]	TPL (TOPLESS); protein binding / protein homodimerization/ transcription repressor; Encodes [...]	[R]	_
Cla016027	1.36	0.22	2.2	0.00394	0.0383	up	PREDICTED: LOW QUALITY PROTEIN: UDP-glucose flavonoid 3-O-glucosyltransferase 7-like [Cucumis sativus]	RecName: Full=Scopoletin glucosyltransferase; AltName: Full=Phenylpropanoid:glucosyltransferase 1	hypothetical protein	[C] [G]	_
Cla001878	2475.52	5293.35	-1.1	0.00396	0.0384	down	PREDICTED: NADH dehydrogenase [ubiquinone]	RecName: Full=NADH dehydrogenase [ubiquinone]	SubName: Full=Putative uncharacterized protein;	[K]	_
Cla018294	74.06	172.37	-1.22	0.00397	0.0384	down	PREDICTED: CASP-like protein 2-like [Cucumis sativus]	RecName: Full=CASP-like protein At2g28370 [Arabidopsis thaliana]	SubName: Full=Chromosome chr13 scaffold_17, whole genome shotgun sequence;	_	_
Cla021431	25.31	52.69	-1.06	0.00397	0.0384	down	PREDICTED: putative F-box protein PP2-B12-like [Cucumis sativus]	RecName: Full=F-box protein VBF; AltName: Full=Protein PHLOEM PROTEIN 2-LIKE B14; Short=AtPP2-B14; AltName: Full=VIP1-binding F-box protein [Arabidopsis thaliana]	_	_	_
Cla017196	4.33	1.61	1.37	0.00397	0.0384	up	respiratory burst oxidase-like protein [Citrullus colocynthis]	RecName: Full=Respiratory burst oxidase homolog protein D; AltName: Full=NADPH oxidase RBOHD; Short=AtRBOHD [Arabidopsis thaliana]	respiratory burst oxidase, putative, expressed	[Q] [P]	RBOH
Cla023364	282.87	574.67	-1.02	0.00398	0.0384	down	PREDICTED: protein yippee-like At5g53940 [Cucumis melo]	RecName: Full=Protein yippee-like At5g53940 [Arabidopsis thaliana]	annotation not avaliable	[R]	_
Cla021782	102.1	246.57	-1.27	0.00398	0.0384	down	PREDICTED: DNA-directed RNA polymerase II subunit RPB9-like [Cucumis sativus]	RecName: Full=DNA-directed RNA polymerases II, IV and V subunit 9A [Arabidopsis thaliana]	SubName: Full=Putative uncharacterized protein (Chromosome chr5 scaffold_64, whole genome sh [...]	[K]	RPB9, POLR2I
Cla023180	101.81	45.4	1.16	0.00399	0.0385	up	PREDICTED: aspartic proteinase Asp1-like [Cucumis melo]	RecName: Full=Aspartic proteinase Asp1; Short=OSAP1; Short=OsAsp1; AltName: Full=Nucellin-like protein; Flags: Precursor [Oryza sativa Japonica Group]	hypothetical protein	[O]	_
Cla017569	1.31	5.04	-1.86	0.00399	0.0385	down	PREDICTED: uncharacterized protein LOC103487156 [Cucumis melo]	_	_	_	_
Cla010167	49.94	18.22	1.45	0.004	0.0386	up	PREDICTED: myb-like protein Q isoform X2 [Cucumis melo]	RecName: Full=Myb-related protein B; Short=B-Myb; AltName: Full=Myb-like protein 2; AltName: Full=Myb-related protein 1; AltName: Full=XMYB1	hypothetical protein	[K]	MYBP
Cla013446	18.33	4.46	2.02	0.00403	0.0388	up	PREDICTED: myb family transcription factor APL-like [Cucumis sativus]	_	_	_	_
Cla012485	90.81	252.64	-1.48	0.00403	0.0388	down	PREDICTED: molybdopterin synthase sulfur carrier subunit [Cucumis melo]	RecName: Full=Molybdopterin synthase sulfur carrier subunit; AltName: Full=Molybdenum cofactor synthesis protein 2 small subunit; AltName: Full=Molybdenum cofactor	molybdopterin synthase	[C]	SDHAF1
Cla010146	270.17	126.21	1.1	0.00403	0.0388	up	PREDICTED: nitrate transporter 1.7-like [Cucumis sativus]	RecName: Full=Protein NRT1/ PTR FAMILY 2.13; Short=AtNPF2.13; AltName: Full=Nitrate transporter 1.7 [Arabidopsis thaliana]	_	_	_
Cla005643	168.95	78.08	1.11	0.00404	0.0388	up	PREDICTED: aspartic proteinase nepenthesin-1 [Cucumis melo]	RecName: Full=Aspartic proteinase nepenthesin-2; AltName: Full=Nepenthesin-II; Flags: Precursor [Nepenthes gracilis]	_	_	_
Cla018848	48.69	23.7	1.04	0.00406	0.0389	up	PREDICTED: cadmium/zinc-transporting ATPase HMA2-like [Cucumis sativus]	RecName: Full=Putative cadmium/zinc-transporting ATPase HMA4; AltName: Full=Protein HEAVY METAL ATPASE 4; AltName: Full=Putative cadmium/zinc-transporting ATPase 2	annotation not avaliable	[P]	zntA
Cla019423	741.56	289.86	1.35	0.00411	0.0394	up	PREDICTED: oxygen-evolving enhancer protein 3-2, chloroplastic [Cucumis melo]	RecName: Full=Oxygen-evolving enhancer protein 3-2, chloroplastic; Short=OEE3; AltName: Full=16 kDa subunit of oxygen evolving system of photosystem II; AltName: F	SubName: Full=Chromosome undetermined scaffold_394, whole genome shotgun sequence;	_	psbQ
Cla004550	173.73	79.51	1.13	0.00412	0.0394	up	endoglucanase 25-like [Cucumis endoglucanase [Cucumis melo]	RecName: Full=Endoglucanase 25; AltName: Full=Cellulase homolog OR16pep; AltName: Full=Endo-1,4-beta glucanase 25; AltName: Full=Protein KORRIGAN; AltName: Full=Pr	SubName: Full=Chromosome undetermined scaffold_301, whole genome shotgun sequence;	_	_
Cla020637	62.79	127.82	-1.02	0.00415	0.0397	down	PREDICTED: protein DCL, chloroplastic [Cucumis melo]	_	hypothetical protein	_	_
Cla018166	223.44	454.92	-1.03	0.00416	0.0397	down	PREDICTED: probable proteasome inhibitor-like [Cucumis sativus]	RecName: Full=Probable proteasome inhibitor [Arabidopsis thaliana]	SubName: Full=Chromosome chr8 scaffold_23, whole genome shotgun sequence;	[O]	PSMF1
Cla011264	47.92	22.92	1.06	0.00416	0.0397	up	PREDICTED: uncharacterized protein LOC103492261 [Cucumis melo]	_	ceramide glucosyltransferase, putative; ceramide glucosyltransferase, putative; FUNCTIONS IN [...]	[M] [I]	_
Cla018797	67.18	29.2	1.2	0.00417	0.0398	up	PREDICTED: zinc finger protein CONSTANS-LIKE 5-like [Cucumis sativus]	RecName: Full=Zinc finger protein CONSTANS-LIKE 5 [Arabidopsis thaliana]	hypothetical protein	[K]	_
Cla012255	0.3	2.31	-2.57	0.00418	0.0398	down	PREDICTED: ribosome biogenesis regulatory protein homolog [Cucumis sativus]	RecName: Full=Ribosome biogenesis regulatory protein homolog [Arabidopsis thaliana]	SubName: Full=Chromosome chr15 scaffold_40, whole genome shotgun sequence;	[J]	RRS1
Cla004779	41.98	17.31	1.27	0.00418	0.0398	up	PREDICTED: callose synthase 9 [Cucumis melo]	RecName: Full=Callose synthase 9; AltName: Full=1,3-beta-glucan synthase; AltName: Full=Protein GLUCAN SYNTHASE-LIKE 10 [Arabidopsis thaliana]	_	_	CALS
Cla008289	1592.7	3220.52	-1.02	0.00419	0.0398	down	PREDICTED: actin-depolymerizing factor 2 [Cucumis melo]	RecName: Full=Actin-depolymerizing factor 2; Short=ADF-2 [Petunia x hybrida]	SubName: Full=Putative uncharacterized protein;	[Z]	CFL
Cla008706	188.9	419.55	-1.15	0.0042	0.0398	down	PREDICTED: probable xyloglucan endotransglucosylase/hydrolase protein 31 [Cucumis melo]	RecName: Full=Probable xyloglucan endotransglucosylase/hydrolase protein 32; Short=At-XTH32; Short=XTH-32; Flags: Precursor [Arabidopsis thaliana]	SubName: Full=Chromosome chr8 scaffold_106, whole genome shotgun sequence;	_	E2.4.1.207
Cla001104	23.75	9.78	1.27	0.0042	0.0398	up	PREDICTED: uncharacterized protein LOC101215423 [Cucumis sativus]	_	_	_	_
Cla015686	4.17	16.65	-1.97	0.0042	0.0398	down	PREDICTED: F-box protein SNE-like [Fragaria vesca subsp. vesca]	RecName: Full=F-box protein SNE; AltName: Full=Protein SNEEZY; AltName: Full=Sleepy protein 2 [Arabidopsis thaliana]	hypothetical protein	_	_
Cla003521	35.6	14.24	1.32	0.0042	0.0398	up	PREDICTED: nucleobase-ascorbate transporter 12-like [Cucumis sativus]	RecName: Full=Nucleobase-ascorbate transporter 12; Short=AtNAT12 [Arabidopsis thaliana]	_	_	SLC23A1_2, SVCT1_2
Cla016041	98.33	197.8	-1.01	0.00423	0.0401	down	PREDICTED: uncharacterized protein LOC103495264 [Cucumis melo]	_	_	_	_
Cla023453	7.67	2.96	1.35	0.00423	0.0401	up	PREDICTED: uncharacterized protein LOC103493819 [Cucumis melo]	RecName: Full=Bromodomain and WD repeat-containing protein 1; AltName: Full=WD repeat-containing protein 9 [Mus musculus]	bromodomain protein	[K] [B]	BRD7_9
Cla017463	0.91	4.83	-2.28	0.00423	0.0401	down	PREDICTED: myb-related protein 306-like [Cucumis melo]	RecName: Full=Myb-related protein 306	hypothetical protein	[K]	MYBP
Cla006626	289.12	137.06	1.08	0.00424	0.0401	up	PREDICTED: E3 ubiquitin-protein ligase RHA1B-like [Cucumis melo]	RecName: Full=E3 ubiquitin-protein ligase RHA1B; AltName: Full=RING-H2 zinc finger protein RHA1b [Arabidopsis thaliana]	_	_	RHA1
Cla020406	11.03	3.54	1.61	0.00425	0.0402	up	PREDICTED: endonuclease 2 [Cucumis melo]	RecName: Full=Endonuclease 2; Short=AtENDO2; AltName: Full=Deoxyribonuclease ENDO2; AltName: Full=Single-stranded-nucleate endonuclease ENDO2; Flags: Precursor [Ar	SubName: Full=Chromosome chr1 scaffold_5, whole genome shotgun sequence;	[K]	_
Cla008447	24.05	50.03	-1.05	0.00428	0.0404	down	PREDICTED: uncharacterized protein LOC101207772 [Cucumis sativus]	RecName: Full=WD repeat-containing protein 44	hypothetical protein	[R]	_
Cla021620	44.84	91.21	-1.02	0.00429	0.0405	down	PREDICTED: uncharacterized protein LOC103483704 [Cucumis melo]	_	hypothetical protein	_	_
Cla009911	0.96	0.13	2.23	0.00431	0.0406	up	PREDICTED: leucine-rich repeat receptor-like serine/threonine-protein kinase BAM3 [Vitis vinifera]	RecName: Full=Leucine-rich repeat receptor-like serine/threonine-protein kinase BAM1; AltName: Full=Protein BARELY ANY MERISTEM 1; Flags: Precursor [Arabidopsis th	SubName: Full=Chromosome chr1 scaffold_22, whole genome shotgun sequence;	[T]	_
Cla020398	4.68	0	5.58	0.00431	0.0407	up	PREDICTED: LOB domain-containing protein 40-like [Cucumis sativus]	RecName: Full=LOB domain-containing protein 42; AltName: Full=ASYMMETRIC LEAVES 2-like protein 36; Short=AS2-like protein 36 [Arabidopsis thaliana]	hypothetical protein	_	_
Cla019619	685.06	1456.51	-1.09	0.00433	0.0407	down	PREDICTED: 60S ribosomal protein L32-1 [Cucumis melo]	RecName: Full=60S ribosomal protein L32-1 [Arabidopsis thaliana]	SubName: Full=Putative uncharacterized protein (Chromosome undetermined scaffold_143, whole [...]	[J]	RP-L32e, RPL32
Cla018475	274.37	135.16	1.02	0.00433	0.0407	up	PREDICTED: uncharacterized protein LOC101216390 [Cucumis sativus]	_	_	_	_
Cla010805	19.95	7.93	1.32	0.00435	0.0409	up	PREDICTED: histidinol-phosphate aminotransferase, chloroplastic [Cucumis melo]	RecName: Full=Histidinol-phosphate aminotransferase, chloroplastic; AltName: Full=Imidazole acetol-phosphate transaminase; Flags: Precursor	GD1 protein	[E]	hisC
Cla007718	30.74	12.9	1.25	0.00437	0.0411	up	PREDICTED: uncharacterized GPI-anchored protein At4g28100-like [Cucumis sativus]	RecName: Full=Uncharacterized GPI-anchored protein At4g28100; Flags: Precursor [Arabidopsis thaliana]	SubName: Full=Putative uncharacterized protein;	_	_
Cla014037	32.73	9.59	1.76	0.0044	0.0413	up	PREDICTED: uncharacterized protein LOC101222947 [Cucumis sativus]	_	hypothetical protein	_	_
Cla023383	2.79	8.12	-1.51	0.00441	0.0414	down	PREDICTED: xylosyltransferase 2-like [Cucumis melo]	RecName: Full=Xylosyltransferase 2; AltName: Full=Peptide O-xylosyltransferase 2; AltName: Full=Xylosyltransferase II	SubName: Full=Chromosome chr19 scaffold_4, whole genome shotgun sequence;	[G]	_
Cla006688	11.65	3.72	1.62	0.00443	0.0415	up	PREDICTED: cytochrome P450 78A3-like, partial [Cucumis sativus]	RecName: Full=Cytochrome P450 78A3	cytochrome P450	[Q]	_
Cla010795	38.48	3.46	3.44	0.00446	0.0418	up	conserved hypothetical protein [Ricinus communis]	RecName: Full=Protein GLUTAMINE DUMPER 1 [Arabidopsis thaliana]	_	_	_
Cla019809	17.34	7.61	1.18	0.00447	0.0418	up	PREDICTED: light-inducible protein CPRF2-like [Cucumis melo]	RecName: Full=Light-inducible protein CPRF2; AltName: Full=Common plant regulatory factor 2; Short=CPRF-2	_	_	_
Cla004902	32.72	12.8	1.35	0.00447	0.0418	up	PREDICTED: cyclic nucleotide-gated ion channel 1 [Cucumis melo]	RecName: Full=Cyclic nucleotide-gated ion channel 1; Short=AtCNGC1; AltName: Full=Cyclic nucleotide- and calmodulin-regulated ion channel 1 [Arabidopsis thaliana]	hypothetical protein	[P]	CNGF
Cla020759	8.87	22.47	-1.33	0.00447	0.0418	down	PREDICTED: uncharacterized protein At1g01500-like [Cucumis sativus]	RecName: Full=Uncharacterized protein At1g01500 [Arabidopsis thaliana]	_	_	_
Cla005922	131.6	43.27	1.6	0.00449	0.042	up	PREDICTED: aspartokinase 2, chloroplastic-like isoform X2 [Cucumis melo]	RecName: Full=Aspartokinase 2, chloroplastic; AltName: Full=Aspartate kinase 2; Flags: Precursor [Arabidopsis thaliana]	RecName: Full=Aspartokinase; EC=2.7.2.4;	[E]	lysC
Cla013271	7.02	2.81	1.29	0.00451	0.0421	up	PREDICTED: uncharacterized protein LOC103501890 isoform X1 [Cucumis melo]	RecName: Full=Nuclear factor related to kappa-B-binding protein; AltName: Full=DNA-binding protein R kappa-B [Mus musculus]	_	_	NFRKB, INO80G
Cla001337	62.55	30.41	1.04	0.00452	0.0421	up	PREDICTED: uncharacterized protein LOC103484567 [Cucumis melo]	_	_	_	_
Cla013074	13.41	2.31	2.49	0.00458	0.0426	up	PREDICTED: probable receptor-like protein kinase At1g49730-like [Cucumis sativus]	RecName: Full=Probable receptor-like protein kinase At1g49730; Flags: Precursor [Arabidopsis thaliana]	_	_	_
Cla009590	9.3	2.01	2.16	0.00458	0.0426	up	apyrase [Vigna unguiculata subsp. unguiculata]	RecName: Full=Nucleoside-triphosphatase; Short=NTPase; AltName: Full=Nucleoside triphosphate phosphohydrolase; Short=Apyrase [Pisum sativum]	_	_	APY1_2
Cla012713	386.56	934.06	-1.27	0.00459	0.0427	down	PREDICTED: uncharacterized protein LOC103494703 [Cucumis melo]	_	_	_	_
Cla021113	132.69	275.22	-1.05	0.00461	0.0428	down	PREDICTED: 40S ribosomal protein S6-like [Cucumis melo]	RecName: Full=40S ribosomal protein S6	SubName: Full=Putative uncharacterized protein;	[J]	RP-S6e, RPS6
Cla008855	5.64	1.31	2.02	0.00463	0.043	up	PREDICTED: protein LOW PSII ACCUMULATION 3, chloroplastic isoform X2 [Cucumis melo]	_	SubName: Full=Chromosome chr2 scaffold_97, whole genome shotgun sequence;	_	_
Cla003534	70.63	27.4	1.36	0.00463	0.043	up	PREDICTED: uncharacterized protein At5g22580-like [Cucumis sativus]	RecName: Full=Uncharacterized protein At5g22580 [Arabidopsis thaliana]	SubName: Full=Putative uncharacterized protein;	_	_
Cla010937	0.41	1.77	-1.87	0.00464	0.043	down	PREDICTED: probable serine/threonine-protein kinase At1g18390-like [Cucumis sativus]	RecName: Full=Probable serine/threonine-protein kinase At1g18390; Flags: Precursor [Arabidopsis thaliana]	SubName: Full=Chromosome chr17 scaffold_16, whole genome shotgun sequence;	[T]	_
Cla005429	1009.6	462.55	1.13	0.00465	0.043	up	PREDICTED: oxygen-evolving enhancer protein 2, chloroplastic [Cucumis melo]	RecName: Full=Oxygen-evolving enhancer protein 2, chloroplastic; Short=OEE2; AltName: Full=23 kDa subunit of oxygen evolving system of photosystem II; AltName: Full	SubName: Full=Putative uncharacterized protein;	_	psbP
Cla016599	7.55	2.13	1.78	0.00465	0.043	up	PREDICTED: uncharacterized protein LOC103499717 isoform X1 [Cucumis melo]	_	hypothetical protein	[G]	_
Cla016423	248.84	109.82	1.18	0.00465	0.043	up	PREDICTED: uncharacterized protein LOC103496620 [Cucumis melo]	_	_	_	_
Cla020702	14.11	3.61	1.94	0.00466	0.043	up	PREDICTED: myb-related protein A-like [Cucumis sativus]	RecName: Full=Transcription factor MYB44; AltName: Full=Myb-related protein 44; Short=AtMYB44; AltName: Full=Myb-related protein R1; Short=AtMYBR1 [Arabidopsis tha	SubName: Full=Chromosome chr18 scaffold_1, whole genome shotgun sequence;	[K]	_
Cla011188	24.56	10.74	1.19	0.00466	0.043	up	PREDICTED: uncharacterized protein LOC103492346 isoform X1 [Cucumis melo]	_	annotation not avaliable	_	_
Cla021592	4.18	12.34	-1.54	0.00468	0.0431	down	PREDICTED: heat stress transcription factor A-6b-like [Cucumis sativus]	RecName: Full=Heat stress transcription factor A-6b; Short=AtHsfA6b; AltName: Full=AtHsf-07 [Arabidopsis thaliana]	hypothetical protein	[K]	HSFF
Cla001857	124	57.76	1.1	0.0047	0.0432	up	PREDICTED: pheophorbide a oxygenase, chloroplastic [Cucumis melo]	RecName: Full=Pheophorbide a oxygenase, chloroplastic; Short=AtPaO; Short=Pheide a oxygenase; AltName: Full=Accelerated cell death 1; AltName: Full=Lethal leaf-spot	SubName: Full=Chromosome chr6 scaffold_25, whole genome shotgun sequence;	[P]	PAO, ACD1
Cla011524	1122.3	2282.02	-1.02	0.00472	0.0434	down	PREDICTED: zinc finger A20 and AN1 domain-containing stress-associated protein 1-like [Cucumis melo]	RecName: Full=Zinc finger A20 and AN1 domain-containing stress-associated protein 1; Short=AtSAP1 [Arabidopsis thaliana]	_	_	_
Cla005846	21.36	9.46	1.17	0.00473	0.0435	up	PREDICTED: LOW QUALITY PROTEIN: uncharacterized LOC101218879 [Cucumis sativus]	_	SubName: Full=Chromosome chr1 scaffold_22, whole genome shotgun sequence;	_	_
Cla020503	5.48	0.45	3.33	0.00476	0.0437	up	PREDICTED: cyanidin-3-O-glucoside 2-O-glucuronosyltransferase-like [Solanum tuberosum]	RecName: Full=Flavanone 7-O-glucoside 2''-O-beta-L-rhamnosyltransferase; AltName: Full=1,2 rhamnosyltransferase	_	_	UGAT
Cla001672	1.2	4.72	-1.89	0.00476	0.0437	down	PREDICTED: equilibrative nucleotide transporter 3-like isoform X1 [Cucumis melo]	RecName: Full=Equilibrative nucleotide transporter 3; Short=AtENT3; AltName: Full=Nucleoside transporter ENT3; AltName: Full=Protein FLUOROURIDINE RESISTANT 1 [Arab	SubName: Full=Chromosome undetermined scaffold_448, whole genome shotgun sequence;	[P]	SLC29A1_2_3, ENT1_2_3
Cla010024	0.17	2.02	-2.95	0.00478	0.0438	down	PREDICTED: cytochrome P450 71B34-like [Cucumis sativus]	RecName: Full=Cytochrome P450 71B37 [Arabidopsis thaliana]	_	_	_
Cla015540	10.1	4.09	1.28	0.0048	0.044	up	PREDICTED: LOW QUALITY PROTEIN: subtilisin-like protease [Cucumis melo]	RecName: Full=Subtilisin-like protease; AltName: Full=Cucumisin-like serine protease; Flags: Precursor [Arabidopsis thaliana]	annotation not avaliable	[O]	_
Cla019604	222.46	473.44	-1.09	0.00483	0.0442	down	PREDICTED: 60S ribosomal protein L18a-like [Cucumis sativus]	RecName: Full=60S ribosomal protein L18a	SubName: Full=Putative uncharacterized protein;	[J]	RP-L18Ae, RPL18A
Cla019509	16.67	4.25	1.95	0.00484	0.0442	up	PREDICTED: uncharacterized protein LOC103486438 [Cucumis melo]	_	SubName: Full=Chromosome undetermined scaffold_600, whole genome shotgun sequence (Chromosom [...]	_	_
Cla023256	0.53	1.98	-1.72	0.00485	0.0443	down	PREDICTED: putative leucine-rich repeat receptor-like protein kinase At2g19210-like [Cucumis sativus]	RecName: Full=Putative leucine-rich repeat receptor-like protein kinase At2g19210; Flags: Precursor [Arabidopsis thaliana]	light repressible receptor protein kinase; light repressible receptor protein kinase; FUNCTI [...]	[T]	_
Cla019813	1.06	0.04	3.1	0.00485	0.0443	up	PREDICTED: spermidine hydroxycinnamoyl transferase-like [Cucumis sativus]	_	hypothetical protein	[S]	_
Cla001098	193.23	390.65	-1.02	0.00485	0.0443	down	PREDICTED: 60S ribosomal protein L10a-1-like [Cucumis sativus]	RecName: Full=60S ribosomal protein L10a-3 [Arabidopsis thaliana]	L1P family of ribosomal proteins domain containing protein, expressed	[J]	RP-L10Ae, RPL10A
Cla022994	10.14	3.9	1.36	0.00487	0.0444	up	PREDICTED: myosin-2 heavy chain [Cucumis melo]	_	SubName: Full=Putative uncharacterized protein;	_	_
Cla011086	313.22	632.8	-1.01	0.00487	0.0444	down	PREDICTED: cysteine proteinase inhibitor 6-like isoform 2 [Cucumis sativus]	RecName: Full=Cysteine proteinase inhibitor; AltName: Full=Cystatin	hypothetical protein	_	_
Cla014304	0.21	5.84	-4.25	0.00493	0.0448	down	PREDICTED: heavy metal-associated isoprenylated plant protein 26-like [Cucumis PREDICTED: heavy metal-associated isoprenylat	RecName: Full=Heavy metal-associated isoprenylated plant protein 26; Short=AtHIPP26; AltName: Full=Farnesylated protein 6; Short=AtFP6; Flags: Precursor [Arabidops	annotation not avaliable	[P]	_
Cla018795	1262.09	619.29	1.03	0.00494	0.0449	up	PREDICTED: protein GLUTAMINE DUMPER 1-like [Cucumis sativus]	RecName: Full=Protein GLUTAMINE DUMPER 3; AltName: Full=Protein LESS SUSCEPTIBLE TO BSCTV 1; Short=Protein LBS1 [Arabidopsis thaliana]	hypothetical protein	_	_
Cla018348	16.11	35.5	-1.13	0.00495	0.045	down	PREDICTED: aspartic proteinase-like protein 2 [Cucumis melo]	RecName: Full=Aspartic proteinase-like protein 2; Flags: Precursor [Arabidopsis thaliana]	SubName: Full=Chromosome chr8 scaffold_106, whole genome shotgun sequence;	[O]	_
Cla012212	7.39	2.55	1.5	0.00497	0.0451	up	PREDICTED: probable receptor-like protein kinase At5g15080 isoform X1 [Cucumis melo]	RecName: Full=Probable receptor-like protein kinase At5g15080 [Arabidopsis thaliana]	SubName: Full=Putative uncharacterized protein;	[T]	_
Cla005457	28.39	11.06	1.35	0.00497	0.0451	up	PREDICTED: abscisic acid 8'-hydroxylase 1-like [Cucumis melo]	RecName: Full=Abscisic acid 8'-hydroxylase 1; Short=ABA 8'-hydroxylase 1; AltName: Full=Cytochrome P450 707A1 [Arabidopsis thaliana]	hypothetical protein	[Q]	E1.14.13.93
Cla004702	371.92	769.54	-1.05	0.00499	0.0452	down	PREDICTED: 60S ribosomal protein L23a-like [Cucumis sativus]	RecName: Full=60S ribosomal protein L23a	SubName: Full=Putative uncharacterized protein;	[J]	RP-L23Ae, RPL23A
Cla018613	1.51	6.44	-2.02	0.00499	0.0452	down	PREDICTED: glutathione S-transferase U9-like [Cucumis sativus]	RecName: Full=Glutathione S-transferase U9; Short=AtGSTU9; AltName: Full=GST class-tau member 9; AltName: Full=Glutathione S-transferase 14 [Arabidopsis thaliana]	SubName: Full=Chromosome chr17 scaffold_101, whole genome shotgun sequence;	[O]	GST, gst
Cla011616	791.79	1631.75	-1.04	0.00499	0.0452	down	PREDICTED: 60S ribosomal protein L35a-1-like [Cucumis sativus]	RecName: Full=60S ribosomal protein L35a-1 [Arabidopsis thaliana]	hypothetical protein	[J]	RP-L35Ae, RPL35A
Cla008149	6.47	2.01	1.64	0.005	0.0452	up	PREDICTED: potassium transporter 1 isoform X1 [Cucumis melo]	RecName: Full=Potassium transporter 1; Short=AtKT1; Short=AtKUP1; Short=AtPOT1 [Arabidopsis thaliana]	annotation not avaliable	[P]	kup
Cla011350	6.3	17.05	-1.42	0.00501	0.0453	down	PREDICTED: uncharacterized protein LOC103482840 [Cucumis melo]	_	_	_	_
Cla019828	32.1	12.35	1.37	0.00503	0.0454	up	PREDICTED: rubredoxin-like [Cucumis sativus]	RecName: Full=Rubredoxin; Short=Rd [Desulfovibrio gigas]	hypothetical protein	[C]	_
Cla006053	1.5	0.05	3.38	0.00503	0.0454	up	PREDICTED: uncharacterized LOC101222797 [Cucumis sativus]	_	annotation not avaliable	_	_
Cla022786	9.84	4.5	1.11	0.00505	0.0455	up	PREDICTED: subtilisin-like protease [Cucumis melo]	RecName: Full=Subtilisin-like protease; AltName: Full=Cucumisin-like serine protease; Flags: Precursor [Arabidopsis thaliana]	hypothetical protein	[O]	_
Cla021406	15.18	31.57	-1.05	0.00505	0.0455	down	PREDICTED: uncharacterized protein LOC101211137 [Cucumis sativus]	_	_	_	_
Cla008741	19.29	51.2	-1.4	0.00505	0.0455	down	PREDICTED: 60S ribosomal protein L12-1-like [Cucumis sativus]	RecName: Full=60S ribosomal protein L12-3 [Arabidopsis thaliana]	SubName: Full=Putative uncharacterized protein (Chromosome chr8 scaffold_29, whole genome sh [...]	[J]	RP-L12e, RPL12
Cla014033	24.91	64.64	-1.37	0.00506	0.0455	down	PREDICTED: 50S ribosomal protein L7/L12-like [Cucumis sativus]	RecName: Full=50S ribosomal protein L7/L12	SubName: Full=Chromosome chr7 scaffold_270, whole genome shotgun sequence (Chromosome undete [...]	[J]	RP-L7, MRPL12, rplL
Cla017185	30.66	74.52	-1.28	0.00506	0.0455	down	PREDICTED: myosin-15 [Cucumis melo]	_	hypothetical protein	_	_
Cla021977	657.72	324.81	1.02	0.00507	0.0456	up	PREDICTED: PHD finger protein ALFIN-LIKE 5-like isoform 1 [Cucumis sativus]	RecName: Full=PHD finger protein ALFIN-LIKE 9 [Oryza sativa Indica Group]	_	_	_
Cla011212	6.44	2.01	1.63	0.00508	0.0456	up	PREDICTED: LOW QUALITY PROTEIN: beta-galactosidase-like [Cucumis sativus]	RecName: Full=Beta-galactosidase; AltName: Full=Acid beta-galactosidase; Short=Lactase; AltName: Full=Exo-(1--)4)-beta-D-galactanase; Flags: Precursor	beta-galactosidase	[G]	_
Cla023376	5.63	2.06	1.41	0.00509	0.0457	up	PREDICTED: proline-rich extensin-like protein EPR1-like, partial [Glycine max]	RecName: Full=Early nodulin-like protein 2; AltName: Full=Phytocyanin-like protein; Flags: Precursor [Arabidopsis thaliana]	_	_	_
Cla021811	19.9	8.3	1.25	0.00511	0.0458	up	PREDICTED: U5 small nuclear ribonucleoprotein 200 kDa helicase-like [Cucumis sativus]	RecName: Full=U5 small nuclear ribonucleoprotein 200 kDa helicase; AltName: Full=Activating signal cointegrator 1 complex subunit 3-like 1; AltName: Full=BRR2 homol	emb1507 (embryo defective 1507); ATP binding / ATP-dependent helicase/ helicase/ nucleic aci [...]	[A]	SNRNP200, BRR2
Cla007720	94.1	46.76	1.01	0.00512	0.0459	up	PREDICTED: protein THYLAKOID FORMATION1, chloroplastic [Cucumis melo]	RecName: Full=Protein THYLAKOID FORMATION1, chloroplastic; Flags: Precursor [Solanum tuberosum]	SubName: Full=Chromosome chr12 scaffold_47, whole genome shotgun sequence;	[S]	_
Cla005191	772.64	1580.59	-1.03	0.00513	0.046	down	PREDICTED: 60S ribosomal protein L22-2-like [Cucumis sativus]	RecName: Full=60S ribosomal protein L22-2 [Arabidopsis thaliana]	SubName: Full=Chromosome chr7 scaffold_42, whole genome shotgun sequence;	[J]	RP-L22e, RPL22
Cla005639	630.62	1262.43	-1	0.00515	0.0461	down	PREDICTED: peroxisome biogenesis protein 19-1-like [Cucumis sativus]	RecName: Full=Peroxisome biogenesis protein 19-2; AltName: Full=Peroxin-19-2; Short=AtPEX19-2; AltName: Full=Peroxisomal membrane protein import receptor PEX19-2;	SubName: Full=Chromosome chr2 scaffold_241, whole genome shotgun sequence;	[U]	PEX19
Cla015574	13.8	5.66	1.27	0.00516	0.0462	up	PREDICTED: beta-fructofuranosidase, insoluble isoenzyme CWINV1-like [Cucumis sativus]	RecName: Full=Beta-fructofuranosidase, insoluble isoenzyme CWINV1; AltName: Full=Cell wall beta-fructosidase 1; Short=AtbetaFRUCT1; AltName: Full=Cell wall invertas	SubName: Full=Chromosome chr9 scaffold_7, whole genome shotgun sequence;	[G]	E3.2.1.26, sacA
Cla002272	64.34	31.93	1.01	0.00516	0.0462	up	PREDICTED: mediator of RNA polymerase II transcription subunit 15-like [Cucumis melo]	RecName: Full=Integrator complex subunit 3 homolog; AltName: Full=SOSS complex subunit A homolog [Dictyostelium discoideum]	_	_	_
Cla009830	9.67	2.97	1.67	0.00518	0.0463	up	PREDICTED: 2-succinylbenzoate--CoA ligase, chloroplastic/peroxisomal isoform X4 [Cucumis melo]	RecName: Full=2-succinylbenzoate--CoA ligase, chloroplastic/peroxisomal; AltName: Full=Acyl-activating enzyme 14; AltName: Full=O-succinylbenzoyl-CoA ligase; Flags:	_	_	AAE14
Cla008733	107.24	216.76	-1.01	0.00519	0.0463	down	PREDICTED: cytokinin riboside 5'-monophosphate phosphoribohydrolase LOG1-like [Cucumis sativus]	RecName: Full=Cytokinin riboside 5'-monophosphate phosphoribohydrolase LOG1; AltName: Full=Protein LONELY GUY 1 [Arabidopsis thaliana]	hypothetical protein	[S]	K06966
Cla022212	7.19	1.43	2.25	0.0052	0.0463	up	PREDICTED: ethylene-responsive transcription factor TINY-like [Cucumis melo]	RecName: Full=Dehydration-responsive element-binding protein 3; AltName: Full=Protein TINY 2 [Arabidopsis thaliana]	SubName: Full=Chromosome chr4 scaffold_6, whole genome shotgun sequence;	_	EREBP
Cla001168	5.92	1.7	1.74	0.0052	0.0463	up	PREDICTED: putative disease resistance protein RGA1, partial [Cucumis melo]	RecName: Full=Putative disease resistance protein RGA1; AltName: Full=RGA3-blb [Solanum bulbocastanum]	_	_	_
Cla012554	364.05	167.4	1.12	0.0052	0.0463	up	PREDICTED: pectinesterase 3 [Cucumis melo]	RecName: Full=Pectinesterase 3; Short=PE 3; AltName: Full=Pectin methylesterase 3; Flags: Precursor	ATPMEPCRC; pectinesterase; ATPMEPCRC; FUNCTIONS IN: pectinesterase activity; INVOLVED IN: ce [...]	[G]	E3.1.1.11
Cla008091	15.58	6.91	1.16	0.00521	0.0463	up	PREDICTED: probable LRR receptor-like serine/threonine-protein kinase At1g06840 [Cucumis melo]	RecName: Full=Probable LRR receptor-like serine/threonine-protein kinase At1g06840; Flags: Precursor [Arabidopsis thaliana]	hypothetical protein	[T]	_
[truncated: 38 more rows]

## Sheet: S2
Table S2. GO annotation of DEGs.
[truncated: 3,433 more rows]

## Sheet: S3
Table S3. List of DEGs involved in the KEGG pathways.
[truncated: 297 more rows]

[truncated: 6 more sheets: S4, S5, S6, S7, S8, S9]
